# Supplementary material for: YAP Transcriptional Activity Dictates Cell Response to TNF In Vitro
Source: Front Immunol. 2022 Mar 23;13:856247. doi: 10.3389/fimmu.2022.856247 (PMC8989468; doi:10.3389/fimmu.2022.856247)
Supplement: Supplementary file 2 [file Table_1.xlsx]

## Sheet: ALL mRNA normalized data
mRNA - normalized linear count data
	ADA2-mRNA	P2RY13-mRNA	HLA-F-mRNA	SSR4-mRNA	MAPK9-mRNA	PPARG-mRNA	XBP1-mRNA	ISG15-mRNA	MAP3K1-mRNA	PDE2A-mRNA	GAS1-mRNA	MTMR4-mRNA	UBE2D2-mRNA	SPOPL-mRNA	TPR-mRNA	LTB-mRNA	SERPINH1-mRNA	XIAP-mRNA	MMP7-mRNA	JUN-mRNA	ITGA4-mRNA	COL6A5-mRNA	THBS2-mRNA	MMRN1-mRNA	SEC61B-mRNA	ATOX1-mRNA	CREB1-mRNA	CXCR4-mRNA	NOS1-mRNA	TGFB1-mRNA	TGFB1I1-mRNA	SLC25A10-mRNA	CDK4-mRNA	LATS2-mRNA	GLI1-mRNA	TRIB3-mRNA	TLR4-mRNA	GPX3-mRNA	FGA-mRNA	CYP2J2-mRNA	PLCG2-mRNA	VAV1-mRNA	HSP90AB1-mRNA	BST2-mRNA	SP1-mRNA	ARRB1-mRNA	ABCA1-mRNA	NR1H2-mRNA	CCL4-mRNA
WT + TNF 1	19.4271	19.4271	210.137	1729.51	1223.74	204.986	268.851	121.55	362.589	19.4271	75.196	413.063	1117.64	488.259	729.298	19.4271	1584.27	442.935	19.4271	716.937	60.7749	19.4271	19.4271	19.4271	4041.01	574.786	263.701	857.029	19.4271	516.071	109.189	199.836	1036.26	132.881	19.4271	94.7676	19.4271	180.264	19.4271	109.189	38.113	19.4271	16433.9	97.8578	114.339	104.038	19.4271	59.7448	19.4271
WT + TNF 2	16.7335	16.7335	201.442	2049.79	1092.7	214.216	249.591	130.691	353.751	16.7335	110.056	385.196	967.902	443.172	706.52	16.7335	1571.24	443.172	16.7335	725.19	45.2015	16.7335	18.6702	16.7335	3660.34	643.63	269.244	776.287	16.7335	582.707	108.091	221.094	1030.79	123.813	16.7335	146.414	16.7335	160.171	16.7335	92.3683	39.3057	16.7335	14105.8	76.6461	137.57	112.021	16.7335	81.5593	16.7335
WT + TNF 3	12.3005	12.3005	223.831	1712.84	1101.03	187.592	247.28	126.837	357.063	12.3005	89.5323	398.632	959.275	462.584	634.187	12.3005	1655.28	416.752	23.4489	705.6	46.8979	12.3005	15.9879	12.3005	3715.59	514.811	249.411	745.037	12.3005	508.416	98.0592	216.37	1012.57	138.562	14.9221	119.376	12.3005	164.143	12.3005	90.5982	49.0296	12.3005	15439	81.0054	115.113	99.1251	12.3005	71.4127	12.3005
WT CTRL 1	17.2548	17.2548	127.299	1981.96	1154.05	210.926	203.492	246.235	319.641	17.2548	146.812	473.886	1034.19	463.665	660.653	17.2548	1872.32	518.487	17.2548	670.875	48.3178	17.2548	17.2548	17.2548	3661.93	594.681	239.731	834.412	17.2548	454.373	104.069	288.049	1035.12	98.494	17.2548	132.874	17.2548	224.864	17.2548	56.6805	67.8308	17.2548	14141.3	96.6357	131.945	101.282	17.2548	83.627	17.2548
WT CTRL 2	19.1764	19.1764	143.094	1785.07	1135.49	179.125	159.565	529.139	299.571	19.1764	113.24	458.107	1001.66	456.048	711.353	19.1764	1675.95	491.05	19.1764	497.226	54.5611	19.1764	19.1764	19.1764	3750.3	568.259	218.244	754.59	19.1764	397.369	109.122	280.012	1021.22	80.2974	20.5891	87.5036	19.1764	222.362	19.1764	64.8556	61.7672	19.1764	13971.8	157.506	118.387	89.5625	19.1764	73.0912	19.1764
WT CTRL 3	16.2427	16.2427	125.775	1376.79	978.126	179.679	204.385	256.042	296.47	16.2427	98.8233	481.764	889.41	407.646	701.87	16.2427	1659.78	418.876	16.2427	599.678	53.9036	16.2427	16.2427	16.2427	3231.97	535.667	220.106	841.121	16.2427	475.026	97.7003	261.657	1036.52	86.4704	16.2427	89.8394	16.2427	186.417	16.2427	52.7806	62.8876	16.2427	14662.9	86.4704	106.684	57.2726	16.2427	78.6094	16.2427
YAPKO + TNF 1	18.3153	18.3153	179.034	2118.92	986.795	162.184	250.648	114.793	263.286	18.3153	69.5074	474.968	1075.26	421.257	680.33	18.3153	1098.43	506.562	18.3153	747.732	70.5606	18.3153	18.3153	18.3153	2814	562.378	225.373	1324.85	18.3153	270.658	92.6766	262.233	1156.35	89.5172	18.3153	148.493	18.3153	193.778	18.3153	55.8166	51.604	18.3153	14983.1	175.875	116.899	85.3046	18.3153	71.6137	18.3153
YAPKO + TNF 2	15.2738	15.2738	167.635	2250.43	1020.79	193.857	275.333	132.047	322.158	15.2738	89.9046	507.587	1120.06	427.983	701.443	15.2738	1229.63	548.793	15.2738	783.856	58.0634	15.2738	15.2738	15.2738	2985.58	628.396	269.714	1357	15.2738	290.317	84.2856	280.952	1219.33	76.7935	15.9206	173.254	15.2738	200.412	15.2738	53.3809	44.9523	15.2738	15915	216.333	105.825	101.143	15.2738	68.365	15.2738
YAPKO + TNF 3	19.7068	19.7068	187.209	2260.16	1187.61	200.859	262.287	145.282	329.565	19.7068	85.804	494.348	1199.31	473.872	709.833	19.7068	1138.85	605.503	19.7068	816.113	41.927	19.7068	19.7068	19.7068	2917.34	624.029	280.813	1384.56	19.7068	234.986	96.5295	264.237	1117.4	74.1035	19.7068	186.234	19.7068	228.161	19.7068	50.7024	57.5277	19.7068	15924.4	184.284	126.756	108.23	19.7068	67.2781	19.7068
YAPKO CTRL 1	10.5456	10.5456	102.209	2052.87	752.429	171.797	228.338	202.243	200.068	10.5456	126.13	465.375	907.917	354.468	607.815	10.5456	1110.16	434.93	10.5456	671.967	56.5409	10.5456	10.5456	10.5456	2483.45	533.877	231.6	1167.79	10.5456	206.592	93.51	277.268	1106.9	68.5015	14.1352	125.042	10.5456	212.028	10.5456	31.5324	66.3268	10.5456	14621.3	171.797	91.3353	54.3663	10.5456	83.7241	10.5456
YAPKO CTRL 2	19.6764	19.6764	119.038	2639	1196.14	207.357	165.117	283.195	235.196	19.6764	90.2385	524.151	1303.66	414.713	724.788	19.6764	1214.38	662.389	19.6764	702.709	61.439	19.6764	19.6764	19.6764	3234.19	679.669	233.276	1105.9	19.6764	200.637	86.3986	322.555	1199.98	79.6787	20.1597	129.598	19.6764	270.716	19.6764	42.2393	81.5987	19.6764	14623.4	217.916	116.158	76.7988	19.6764	54.7191	19.6764
YAPKO CTRL 3	22.0361	22.0361	100.505	2436.76	1150.88	206.922	193.127	119.227	265.057	22.0361	112.329	548.837	1256.31	463.112	693.682	22.0361	1304.6	661.166	22.0361	759.7	52.2232	22.0361	22.0361	22.0361	3228.97	698.609	249.292	1141.03	22.0361	207.908	107.402	362.607	1215.91	102.476	22.0361	145.831	22.0361	275.896	22.0361	44.3405	69.9594	22.0361	14842.2	163.567	130.065	66.018	22.0361	79.8129	22.0361
[truncated: 721 more columns]

## Sheet: WT TNF vs WT ref
	Log2 fold change	std error (log2)	Lower confidence limit (log2)	Upper confidence limit (log2)	Linear fold change	Lower confidence limit (linear)	Upper confidence limit (linear)	P-value	method	Gene.sets	probe.ID
CCL2-mRNA	3.41	0.19	3.04	3.78	10.6	8.21	13.8	9.6e-08	loglinear	Chemokine Signaling, Cytokine Signaling	NM_002982.3:123
RELB-mRNA	4.14	0.255	3.64	4.64	17.6	12.5	24.9	2.08e-07	lm.nb	MAPK Cell Stress, NF-kb	NM_006509.3:960
HLA-B-mRNA	1.12	0.0814	0.965	1.28	2.18	1.95	2.44	7.27e-07	loglinear	Neutrophil Degranulation, Type I Interferon, Type II Interferon	NM_005514.6:937
ICAM1-mRNA	5.89	0.493	4.92	6.86	59.3	30.4	116	2.21e-06	loglinear	NF-kb, Type II Interferon	NM_000201.2:2253
COL7A1-mRNA	2.33	0.196	1.94	2.71	5.02	3.84	6.55	2.33e-06	loglinear	Collagen Biosynthesis & Modification, ECM Degradation, ECM Synthesis	NM_000094.2:390
TNF-mRNA	5.32	0.46	4.42	6.22	40	21.4	74.8	2.85e-06	loglinear	Cytokine Signaling, EMT, Insulin Resistance, M1 Activation, MAPK Cell Stress, mTOR, NF-kb, Programmed Cell Death, TGF-beta, Th17 Differentiation, TLR Signaling	NM_000594.2:1010
WWC1-mRNA	0.97	0.0895	0.795	1.15	1.96	1.73	2.21	4.63e-06	loglinear	Hippo Pathway	NM_001161662.1:619
GREM1-mRNA	1.73	0.185	1.37	2.1	3.33	2.59	4.28	1.35e-05	loglinear	EMT	NM_013372.5:575
CCN2-mRNA	1.24	0.138	0.97	1.51	2.36	1.96	2.85	1.88e-05	lm.nb	EMT, Myofibroblast Regulation	NM_001901.2:1100
ITGA5-mRNA	0.463	0.0528	0.359	0.566	1.38	1.28	1.48	2.24e-05	loglinear	ECM Synthesis, EMT, Focal Adhesion Kinase, Myofibroblast Regulation, PI3K-Akt	NM_002205.2:4113
CASP4-mRNA	1.13	0.13	0.876	1.39	2.19	1.84	2.61	2.37e-05	loglinear	Inflammasome	NM_001225.3:88
CD44-mRNA	1.42	0.168	1.1	1.75	2.68	2.14	3.37	2.83e-05	loglinear	ECM Degradation, ECM Synthesis, EMT, Neutrophil Degranulation, Type II Interferon	NM_001001392.1:429
LRP2-mRNA	-1.08	0.129	-1.33	-0.827	0.473	0.397	0.564	3.17e-05	loglinear	Adenosine Pathway, Cholesterol Metabolism, Hedgehog Signaling	NM_004525.2:12505
HLA-F-mRNA	0.719	0.0866	0.549	0.889	1.65	1.46	1.85	3.34e-05	loglinear	Type I Interferon, Type II Interferon	NM_001098479.1:575
TJP2-mRNA	0.759	0.0933	0.576	0.942	1.69	1.49	1.92	3.87e-05	loglinear	Hippo Pathway	NM_004817.2:2785
NFKB1-mRNA	1.34	0.171	1.01	1.68	2.53	2.01	3.2	5.01e-05	loglinear	Inflammasome, NF-kb	NM_003998.2:1675
HLA-DQA1-mRNA	1.81	0.238	1.34	2.28	3.5	2.54	4.84	6.31e-05	loglinear	MHC Class II Antigen Presentation, Type II Interferon	NM_002122.3:261
LPCAT1-mRNA	-0.56	0.0849	-0.726	-0.393	0.679	0.605	0.761	0.000171	loglinear	Neutrophil Degranulation	NM_024830.3:1831
ITGA1-mRNA	0.656	0.1	0.461	0.852	1.58	1.38	1.81	0.000176	loglinear	ECM Synthesis, Focal Adhesion Kinase, PI3K-Akt	NM_181501.1:1875
TIMP1-mRNA	-0.352	0.0548	-0.46	-0.245	0.783	0.727	0.844	0.000203	loglinear	ECM Degradation, EMT, Platelet Degranulation	NM_003254.2:329
HLA-A-mRNA	0.665	0.11	0.45	0.88	1.59	1.37	1.84	0.000299	loglinear	Neutrophil Degranulation, Type I Interferon, Type II Interferon	NM_002116.5:1000
CYP2J2-mRNA	0.842	0.146	0.555	1.13	1.79	1.47	2.19	0.000431	loglinear	Fatty Acid Metabolism	NM_000775.2:370
LOX-mRNA	0.682	0.12	0.448	0.917	1.6	1.36	1.89	0.000454	loglinear	Collagen Biosynthesis & Modification, EMT, Myofibroblast Regulation	NM_002317.4:1575
CXCL8-mRNA	5.57	0.989	3.63	7.51	47.4	12.4	182	0.000494	loglinear	Chemokine Signaling, Cytokine Signaling, NF-kb, SASP, TLR Signaling	NM_000584.2:25
LOXL1-mRNA	0.332	0.0591	0.216	0.448	1.26	1.16	1.36	0.000502	loglinear	Collagen Biosynthesis & Modification	NM_005576.2:1980
FAS-mRNA	0.937	0.169	0.606	1.27	1.91	1.52	2.41	0.000548	loglinear	Cytokine Signaling, MAPK Cell Stress, Programmed Cell Death	NM_000043.4:398
SMAD3-mRNA	0.514	0.097	0.324	0.704	1.43	1.25	1.63	0.000731	loglinear	Cell Cycle, EMT, Myofibroblast Regulation, TGF-beta, Th17 Differentiation, Wnt	NM_005902.3:4220
PTCH1-mRNA	-0.546	0.104	-0.749	-0.343	0.685	0.595	0.788	0.000753	loglinear	Hedgehog Signaling	NM_000264.4:403
IL6ST-mRNA	0.702	0.136	0.436	0.968	1.63	1.35	1.96	0.000853	loglinear	Cytokine Signaling, Th17 Differentiation	NM_002184.2:2505
BAX-mRNA	0.226	0.0444	0.139	0.313	1.17	1.1	1.24	0.000938	loglinear	Programmed Cell Death, Proteotoxic Stress	NM_138761.3:342
CXCL10-mRNA	4.39	0.863	2.7	6.08	21	6.5	67.9	0.000944	lm.nb	Chemokine Signaling, Cytokine Signaling, Myofibroblast Regulation, TLR Signaling	NM_001565.2:461
SORBS1-mRNA	0.76	0.15	0.467	1.05	1.69	1.38	2.08	0.000955	loglinear	PPAR Signaling	NM_001034956.1:4005
HLA-G-mRNA	0.682	0.138	0.411	0.952	1.6	1.33	1.93	0.00113	loglinear	Type I Interferon, Type II Interferon	NM_002127.4:1180
CDON-mRNA	-0.621	0.128	-0.872	-0.369	0.65	0.546	0.774	0.00129	loglinear	Hedgehog Signaling	NM_016952.4:5915
CXCL2-mRNA	4.22	0.882	2.49	5.95	18.6	5.62	61.8	0.00138	loglinear	Chemokine Signaling, Cytokine Signaling, NF-kb	NM_002089.3:854
PARP4-mRNA	-0.246	0.0515	-0.347	-0.145	0.843	0.786	0.904	0.00139	loglinear	Programmed Cell Death	NM_006437.3:1170
COL4A1-mRNA	0.46	0.0964	0.271	0.649	1.38	1.21	1.57	0.00141	loglinear	Collagen Biosynthesis & Modification, ECM Degradation, ECM Synthesis, Focal Adhesion Kinase, PDGF Signaling, PI3K-Akt	NM_001845.4:780
ISG15-mRNA	-1.51	0.319	-2.14	-0.889	0.35	0.227	0.54	0.00145	lm.nb	Type I Interferon	NM_005101.3:305
DUSP8-mRNA	0.821	0.174	0.48	1.16	1.77	1.39	2.24	0.00152	loglinear	MAPK Cell Stress	NM_004420.2:770
PLCG2-mRNA	-0.758	0.165	-1.08	-0.434	0.591	0.473	0.74	0.00179	loglinear	Angiogenesis, Endotoxin Response, Granulocyte Activity, NF-kb, Phagocytic Cell Function, TLR Signaling	NM_002661.2:525
IFI6-mRNA	-0.764	0.168	-1.09	-0.435	0.589	0.469	0.74	0.00186	lm.nb	Type I Interferon	NM_002038.3:432
HDAC4-mRNA	-0.481	0.109	-0.694	-0.268	0.716	0.618	0.83	0.0022	loglinear	Myofibroblast Regulation	NM_006037.3:6965
CKAP4-mRNA	0.22	0.0498	0.122	0.317	1.16	1.09	1.25	0.00225	loglinear	Neutrophil Degranulation, Proteotoxic Stress	NM_006825.3:1825
LGALS3-mRNA	0.563	0.13	0.308	0.818	1.48	1.24	1.76	0.00252	loglinear	Neutrophil Degranulation	NM_001177388.1:495
SLC25A10-mRNA	-0.397	0.093	-0.579	-0.214	0.76	0.669	0.862	0.00275	loglinear	Gluconeogenesis	NM_012140.3:390
IFNGR1-mRNA	0.452	0.107	0.243	0.661	1.37	1.18	1.58	0.00283	loglinear	Cytokine Signaling, M1 Activation, M2 Activation, Th1 Differentiation, Type II Interferon	NM_000416.2:392
FABP5-mRNA	0.229	0.0544	0.123	0.336	1.17	1.09	1.26	0.00295	loglinear	Neutrophil Degranulation, PPAR Signaling	NM_001444.1:100
IRS1-mRNA	-0.589	0.14	-0.864	-0.314	0.665	0.549	0.804	0.00301	loglinear	Autophagy, Insulin Resistance, Insulin Signaling, mTOR, PI3K-Akt	NM_005544.2:6224
LRP1-mRNA	0.33	0.0793	0.175	0.486	1.26	1.13	1.4	0.00314	loglinear	Adenosine Pathway, Cholesterol Metabolism	NM_002332.2:4240
HLA-E-mRNA	0.335	0.081	0.176	0.494	1.26	1.13	1.41	0.00328	loglinear	Type I Interferon, Type II Interferon	NM_005516.4:1204
MTMR4-mRNA	-0.246	0.0604	-0.364	-0.128	0.843	0.777	0.915	0.00355	loglinear	Autophagy, TGF-beta	NM_004687.4:5540
PRKCA-mRNA	-0.339	0.0839	-0.503	-0.174	0.791	0.706	0.886	0.00374	loglinear	Adenosine Pathway, Angiogenesis, Cell Cycle, EMT, MAPK Cell Stress, mTOR, Phagocytic Cell Function, PI3K-Akt, Wnt	NM_002737.2:680
CALM1-mRNA	-0.5	0.124	-0.743	-0.257	0.707	0.598	0.837	0.00375	loglinear	Adenosine Pathway, Angiogenesis, Granulocyte Activity, Platelet Degranulation	NM_006888.3:1683
NOTCH2-mRNA	0.232	0.0578	0.119	0.345	1.17	1.09	1.27	0.00388	loglinear	EMT, Notch, Th2 Differentiation	NM_024408.3:2842
EGFR-mRNA	0.771	0.193	0.393	1.15	1.71	1.31	2.22	0.00396	lm.nb	Adenosine Pathway, EMT, MAPK Cell Stress, PI3K-Akt	NM_201282.1:1354
HSBP1-mRNA	-0.169	0.0426	-0.253	-0.0857	0.889	0.839	0.942	0.0041	loglinear	Proteotoxic Stress	NM_001537.2:1700
STAT3-mRNA	0.263	0.0676	0.131	0.396	1.2	1.1	1.32	0.00457	loglinear	Chemokine Signaling, EMT, Insulin Resistance, PDGF Signaling, SASP, Th17 Differentiation	NM_003150.3:2060
NID2-mRNA	-0.451	0.116	-0.678	-0.224	0.732	0.625	0.856	0.00461	loglinear	ECM Synthesis	NM_007361.3:1995
LATS2-mRNA	0.63	0.162	0.312	0.948	1.55	1.24	1.93	0.00469	loglinear	Hippo Pathway	NM_014572.2:4282
LOXL4-mRNA	1.23	0.319	0.604	1.86	2.34	1.52	3.62	0.00487	loglinear	Collagen Biosynthesis & Modification	NM_032211.6:3445
ELOVL6-mRNA	-0.498	0.13	-0.753	-0.244	0.708	0.593	0.845	0.00499	loglinear	De Novo Lipogenesis, Fatty Acid Metabolism	NM_001130721.1:1035
ACVRL1-mRNA	0.865	0.227	0.42	1.31	1.82	1.34	2.48	0.00518	loglinear	Cytokine Signaling, TGF-beta	NM_000020.1:1710
IFI27-mRNA	-0.62	0.169	-0.951	-0.29	0.651	0.517	0.818	0.00622	loglinear	Type I Interferon	NM_005532.3:390
TRAF2-mRNA	0.35	0.0953	0.163	0.537	1.27	1.12	1.45	0.00627	loglinear	MAPK Cell Stress, NF-kb, Programmed Cell Death, Proteotoxic Stress	NM_021138.3:1325
HADH-mRNA	-0.264	0.0719	-0.405	-0.123	0.833	0.755	0.918	0.00628	loglinear	Fatty Acid Metabolism	NM_001184705.2:645
PANX1-mRNA	0.294	0.0818	0.134	0.455	1.23	1.1	1.37	0.00703	loglinear	Inflammasome	NM_015368.3:2200
HSPG2-mRNA	1.01	0.285	0.455	1.57	2.02	1.37	2.98	0.00746	lm.nb	Adenosine Pathway, ECM Degradation, ECM Synthesis	NM_005529.5:2715
PGM1-mRNA	-0.214	0.0604	-0.332	-0.0952	0.862	0.794	0.936	0.00766	loglinear	De Novo Lipogenesis, Gluconeogenesis, Neutrophil Degranulation	NM_001172818.1:2165
SCD-mRNA	-0.216	0.0616	-0.336	-0.0952	0.861	0.792	0.936	0.00801	loglinear	Fatty Acid Metabolism, PPAR Signaling	NM_005063.4:2025
EGR1-mRNA	0.538	0.159	0.227	0.849	1.45	1.17	1.8	0.0095	loglinear	EMT, Type I Interferon	NM_001964.2:1505
ARHGEF6-mRNA	-0.229	0.0703	-0.367	-0.0916	0.853	0.775	0.938	0.0115	loglinear	Adenosine Pathway	NM_004840.2:1465
THBS1-mRNA	0.623	0.194	0.243	1	1.54	1.18	2	0.0123	loglinear	ECM Synthesis, Focal Adhesion Kinase, PDGF Signaling, PI3K-Akt, Platelet Degranulation, TGF-beta	NM_003246.2:3465
PPARD-mRNA	-0.714	0.222	-1.15	-0.278	0.61	0.451	0.825	0.0124	loglinear	Fatty Acid Metabolism, PPAR Signaling, Wnt	NM_006238.4:895
OCLN-mRNA	0.415	0.129	0.162	0.669	1.33	1.12	1.59	0.0124	loglinear	EMT	NM_002538.3:1975
DAPK1-mRNA	-0.4	0.125	-0.645	-0.154	0.758	0.64	0.899	0.0128	loglinear	Autophagy, EMT	NM_001288729.1:1810
XBP1-mRNA	0.46	0.144	0.177	0.742	1.38	1.13	1.67	0.0128	loglinear	Proteotoxic Stress	NM_005080.2:440
CPT1A-mRNA	-0.573	0.18	-0.926	-0.219	0.672	0.526	0.859	0.0131	loglinear	Fatty Acid Metabolism, Insulin Resistance, PPAR Signaling	NM_001876.3:1355
CDKN1A-mRNA	0.399	0.13	0.144	0.653	1.32	1.11	1.57	0.0153	loglinear	Cell Cycle, PI3K-Akt, SASP	NM_000389.2:1975
MAML3-mRNA	-0.954	0.311	-1.56	-0.344	0.516	0.338	0.788	0.0155	loglinear	Notch, Th1 Differentiation	NM_018717.4:1350
IRF1-mRNA	2.64	0.861	0.951	4.33	6.23	1.93	20.1	0.0155	loglinear	Type I Interferon, Type II Interferon	NM_002198.2:15
GRB10-mRNA	0.246	0.0808	0.0877	0.404	1.19	1.06	1.32	0.0159	loglinear	Insulin Signaling, mTOR	NM_001001555.2:4715
GNG2-mRNA	-0.255	0.087	-0.425	-0.0842	0.838	0.745	0.943	0.019	loglinear	Adenosine Pathway, PI3K-Akt	NM_053064.4:1790
RAC3-mRNA	-0.263	0.09	-0.44	-0.0869	0.833	0.737	0.942	0.0191	loglinear	Angiogenesis, Focal Adhesion Kinase, MAPK Cell Stress, Wnt	NM_005052.2:702
JUN-mRNA	0.296	0.102	0.0959	0.496	1.23	1.07	1.41	0.0199	loglinear	Endotoxin Response, Focal Adhesion Kinase, Granulocyte Activity, MAPK Cell Stress, Programmed Cell Death, SASP, TLR Signaling, Wnt	NM_002228.3:140
TIMP2-mRNA	-0.269	0.094	-0.454	-0.0853	0.83	0.73	0.943	0.0209	loglinear	ECM Degradation, Neutrophil Degranulation	NM_003255.4:1555
TGFB1-mRNA	0.283	0.0989	0.0893	0.477	1.22	1.06	1.39	0.0211	loglinear	Cell Cycle, Cytokine Signaling, ECM Synthesis, EMT, MAPK Cell Stress, Myofibroblast Regulation, Platelet Degranulation, TGF-beta, Th17 Differentiation	NM_000660.3:1260
COL4A2-mRNA	0.225	0.0787	0.0707	0.379	1.17	1.05	1.3	0.0212	loglinear	Collagen Biosynthesis & Modification, ECM Degradation, ECM Synthesis, Focal Adhesion Kinase, PDGF Signaling, PI3K-Akt	NM_001846.2:1150
SNAI2-mRNA	0.583	0.205	0.181	0.985	1.5	1.13	1.98	0.0217	loglinear	EMT	NM_003068.3:740
CDKN2C-mRNA	-0.216	0.0762	-0.366	-0.067	0.861	0.776	0.955	0.0218	loglinear	Cell Cycle, SASP	NM_001262.2:1295
MKI67-mRNA	-0.211	0.0755	-0.359	-0.0633	0.864	0.78	0.957	0.0233	loglinear	Cell Cycle	NM_002417.2:4020
EPHX2-mRNA	-0.543	0.194	-0.924	-0.162	0.686	0.527	0.894	0.0234	loglinear	Fatty Acid Metabolism	NM_001979.5:420
NCAM1-mRNA	-0.424	0.152	-0.723	-0.125	0.745	0.606	0.917	0.0238	loglinear	ECM Synthesis, Type II Interferon	NM_000615.5:1620
FGF2-mRNA	0.279	0.101	0.0817	0.477	1.21	1.06	1.39	0.0243	loglinear	EMT, Insulin Signaling, MAPK Cell Stress, PI3K-Akt	NM_002006.4:620
GPX3-mRNA	-0.343	0.125	-0.589	-0.0981	0.788	0.665	0.934	0.0253	loglinear	Oxidative Stress	NM_002084.3:1296
STAT5A-mRNA	0.992	0.363	0.28	1.7	1.99	1.21	3.26	0.0258	loglinear	EMT, PDGF Signaling, Th2 Differentiation	NM_003152.2:3460
RPS27A-mRNA	0.143	0.0525	0.0403	0.246	1.1	1.03	1.19	0.0259	loglinear	Cell Cycle, Endotoxin Response, Granulocyte Activity, Hypoxia, Inflammasome, SASP, TGF-beta, TLR Signaling	NM_002954.5:650
GATA3-mRNA	-0.391	0.143	-0.671	-0.11	0.763	0.628	0.927	0.0261	loglinear	EMT, M2 Activation, Th2 Differentiation	NM_001002295.1:1691
ILK-mRNA	0.344	0.128	0.0939	0.594	1.27	1.07	1.51	0.0273	loglinear	EMT, Focal Adhesion Kinase, PPAR Signaling	NM_004517.2:983
OAS1-mRNA	-1.5	0.558	-2.59	-0.405	0.354	0.166	0.755	0.0276	lm.nb	Type I Interferon, Type II Interferon	NM_001032409.1:805
COL5A1-mRNA	0.39	0.145	0.105	0.675	1.31	1.08	1.6	0.0277	loglinear	Collagen Biosynthesis & Modification, ECM Synthesis, PDGF Signaling	NM_000093.3:872
SDC3-mRNA	-0.555	0.211	-0.968	-0.141	0.681	0.511	0.907	0.0302	loglinear	Adenosine Pathway	NM_014654.3:1880
PPARGC1A-mRNA	-0.829	0.316	-1.45	-0.21	0.563	0.366	0.864	0.0304	loglinear	Insulin Resistance	NM_013261.3:1505
IL1RAP-mRNA	0.419	0.16	0.105	0.733	1.34	1.08	1.66	0.0308	loglinear	Cytokine Signaling, MAPK Cell Stress, Th17 Differentiation	NM_002182.2:460
BCL2-mRNA	0.541	0.211	0.128	0.954	1.46	1.09	1.94	0.0332	loglinear	Autophagy, EMT, Focal Adhesion Kinase, Hedgehog Signaling, Inflammasome, NF-kb, PI3K-Akt, Programmed Cell Death, Proteotoxic Stress	NM_000657.2:947
PRKAB2-mRNA	0.167	0.0655	0.0385	0.295	1.12	1.03	1.23	0.0343	loglinear	Autophagy, Fatty Acid Metabolism, Insulin Resistance, mTOR	NM_005399.3:1600
CREB1-mRNA	0.214	0.0854	0.0467	0.381	1.16	1.03	1.3	0.0365	loglinear	Adenosine Pathway, Endotoxin Response, Insulin Resistance, PI3K-Akt, TLR Signaling	NM_004379.3:618
PRKAG2-mRNA	0.435	0.174	0.094	0.775	1.35	1.07	1.71	0.0369	loglinear	Autophagy, Fatty Acid Metabolism, Insulin Resistance, mTOR	NM_016203.3:1895
TCF7L2-mRNA	-0.254	0.102	-0.454	-0.0536	0.839	0.73	0.964	0.0378	loglinear	Wnt	NM_001146274.1:1393
LEPR-mRNA	-0.293	0.118	-0.525	-0.0619	0.816	0.695	0.958	0.0378	loglinear	Cytokine Signaling	NM_001003679.1:2000
DLL1-mRNA	-0.37	0.152	-0.668	-0.0717	0.774	0.629	0.952	0.0411	loglinear	Notch, Th1 Differentiation	NM_005618.3:2580
SCIN-mRNA	-0.436	0.182	-0.792	-0.0797	0.739	0.578	0.946	0.0432	loglinear	Phagocytic Cell Function	NM_033128.3:710
JAK1-mRNA	0.238	0.1	0.0416	0.435	1.18	1.03	1.35	0.0449	loglinear	PI3K-Akt, Th1 Differentiation, Th17 Differentiation, Type I Interferon, Type II Interferon	NM_002227.1:285
NDUFB8-mRNA	0.166	0.0703	0.0282	0.304	1.12	1.02	1.23	0.0459	loglinear	Fatty Acid Metabolism	NM_001284367.1:204
CTSD-mRNA	-0.231	0.0989	-0.425	-0.0376	0.852	0.745	0.974	0.0474	loglinear	Autophagy, ECM Degradation, MHC Class II Antigen Presentation, Neutrophil Degranulation, Programmed Cell Death	NM_001909.3:1495
ALDH3A2-mRNA	-0.322	0.139	-0.594	-0.0504	0.8	0.662	0.966	0.0486	loglinear	Fatty Acid Metabolism, Gluconeogenesis	NM_001031806.1:890
JAG1-mRNA	-0.262	0.113	-0.483	-0.0404	0.834	0.715	0.972	0.0491	loglinear	EMT, Notch, Th2 Differentiation	NM_000214.2:915
GCNT1-mRNA	-0.454	0.196	-0.839	-0.0697	0.73	0.559	0.953	0.0493	loglinear	De Novo Lipogenesis	NM_001097633.1:1250
HTRA2-mRNA	0.405	0.176	0.0594	0.75	1.32	1.04	1.68	0.0507	loglinear	Programmed Cell Death	NM_013247.4:1096
GAS1-mRNA	-0.421	0.187	-0.788	-0.0542	0.747	0.579	0.963	0.0546	lm.nb	Hedgehog Signaling	NM_002048.2:1525
RBX1-mRNA	0.24	0.107	0.0305	0.449	1.18	1.02	1.37	0.055	loglinear	Cell Cycle, Hypoxia, Proteotoxic Stress, TGF-beta, Wnt	NM_014248.2:162
AMOTL2-mRNA	1.71	0.786	0.17	3.25	3.27	1.12	9.51	0.0612	loglinear	Hippo Pathway	NM_016201.2:3350
BST2-mRNA	-0.454	0.211	-0.868	-0.0402	0.73	0.548	0.973	0.0637	lm.nb	Neutrophil Degranulation, Type I Interferon	NM_004335.2:20
MTOR-mRNA	0.178	0.0835	0.0148	0.342	1.13	1.01	1.27	0.0651	loglinear	Angiogenesis, Autophagy, Insulin Resistance, mTOR, PI3K-Akt, Proteotoxic Stress, Th17 Differentiation	NM_004958.3:1865
LAMA3-mRNA	0.13	0.0611	0.0103	0.25	1.09	1.01	1.19	0.066	loglinear	Collagen Biosynthesis & Modification, ECM Degradation, ECM Synthesis, Focal Adhesion Kinase, PI3K-Akt	NM_000227.3:4260
E2F4-mRNA	0.15	0.0708	0.0107	0.288	1.11	1.01	1.22	0.0678	loglinear	Cell Cycle, TGF-beta	NM_001950.3:220
NOTCH1-mRNA	0.186	0.0893	0.0113	0.361	1.14	1.01	1.28	0.0704	loglinear	EMT, Myofibroblast Regulation, Notch, Th2 Differentiation	NM_017617.3:8211
VEGFA-mRNA	0.185	0.0895	0.00967	0.36	1.14	1.01	1.28	0.0724	loglinear	Angiogenesis, EMT, Hypoxia, MAPK Cell Stress, PI3K-Akt, Platelet Degranulation	NM_001025366.1:1325
MAP3K1-mRNA	0.236	0.116	0.0092	0.462	1.18	1.01	1.38	0.0757	loglinear	Endotoxin Response, Granulocyte Activity, MAPK Cell Stress, TLR Signaling	NM_005921.1:2525
CEBPA-mRNA	-0.218	0.108	-0.429	-0.00747	0.86	0.743	0.995	0.0769	loglinear	Epigenetic Modification	NM_004364.2:1320
STAT1-mRNA	-0.262	0.129	-0.515	-0.00883	0.834	0.7	0.994	0.077	lm.nb	Chemokine Signaling, M1 Activation, PDGF Signaling, Th1 Differentiation, TLR Signaling	NM_139266.1:455
CASP7-mRNA	0.178	0.0881	0.005	0.35	1.13	1	1.27	0.0785	loglinear	Programmed Cell Death	NM_001227.3:915
TJP1-mRNA	0.319	0.159	0.00684	0.631	1.25	1	1.55	0.0802	lm.nb	Hippo Pathway	NM_003257.3:6277
ERN1-mRNA	-0.282	0.141	-0.558	-0.00516	0.823	0.679	0.996	0.0809	loglinear	Autophagy, Programmed Cell Death, Proteotoxic Stress	NM_001433.2:435
EP400-mRNA	0.554	0.28	0.00432	1.1	1.47	1	2.15	0.0836	loglinear	Epigenetic Modification	NM_015409.3:1957
PLPP4-mRNA	0.362	0.185	-0.00159	0.725	1.29	0.999	1.65	0.0868	loglinear	De Novo Lipogenesis	NM_001030059.1:1348
HSP90AB1-mRNA	0.102	0.0522	-0.000609	0.204	1.07	1	1.15	0.0872	loglinear	Cell Cycle, Inflammasome, Neutrophil Degranulation, PI3K-Akt, Proteotoxic Stress, Th17 Differentiation	NM_007355.3:1530
STK4-mRNA	0.254	0.131	-0.00294	0.511	1.19	0.998	1.42	0.0887	loglinear	Hippo Pathway, MAPK Cell Stress	NR_147975.1:111
FLNB-mRNA	0.316	0.166	-0.00924	0.641	1.24	0.994	1.56	0.0933	lm.nb	Focal Adhesion Kinase, MAPK Cell Stress	NM_001164317.1:2124
CBL-mRNA	0.159	0.0848	-0.00693	0.325	1.12	0.995	1.25	0.0972	loglinear	TGF-beta	NM_005188.2:7485
MAF-mRNA	-0.421	0.224	-0.861	0.0189	0.747	0.551	1.01	0.0976	lm.nb	Th2 Differentiation	NM_005360.4:888
NID1-mRNA	-0.208	0.112	-0.426	0.0114	0.866	0.744	1.01	0.1	loglinear	ECM Degradation, ECM Synthesis	NM_002508.2:3545
ARRB1-mRNA	0.425	0.236	-0.0368	0.887	1.34	0.975	1.85	0.109	loglinear	Adenosine Pathway, Hedgehog Signaling, MAPK Cell Stress	NM_004041.3:637
ISG20-mRNA	0.4	0.223	-0.0368	0.837	1.32	0.975	1.79	0.11	loglinear	Type I Interferon	NM_002201.5:864
CSNK1D-mRNA	-0.17	0.0945	-0.355	0.0156	0.889	0.782	1.01	0.11	loglinear	Cell Cycle, Hedgehog Signaling	NM_001893.3:1032
PELI1-mRNA	0.313	0.177	-0.0347	0.66	1.24	0.976	1.58	0.116	loglinear	Endotoxin Response, TLR Signaling	NM_020651.3:1550
FZD5-mRNA	-0.205	0.117	-0.434	0.0232	0.867	0.74	1.02	0.116	loglinear	mTOR, Wnt	NM_003468.2:2265
PIK3C3-mRNA	0.157	0.0896	-0.0182	0.333	1.12	0.987	1.26	0.117	loglinear	Autophagy, Insulin Signaling, TLR Signaling	NM_002647.2:1140
MMP16-mRNA	0.38	0.217	-0.045	0.805	1.3	0.969	1.75	0.118	loglinear	ECM Degradation	NM_005941.4:5940
IL18R1-mRNA	0.425	0.245	-0.0547	0.905	1.34	0.963	1.87	0.121	loglinear	Cytokine Signaling, M1 Activation	NM_003855.3:822
CFI-mRNA	-0.503	0.293	-1.08	0.0708	0.706	0.474	1.05	0.124	loglinear	Complement Activation	NM_000204.3:1301
RELA-mRNA	0.152	0.089	-0.0224	0.326	1.11	0.985	1.25	0.126	loglinear	Inflammasome, NF-kb	NM_021975.3:1990
F11R-mRNA	0.193	0.113	-0.0286	0.415	1.14	0.98	1.33	0.126	loglinear	TGF-beta	NM_144503.1:3650
PTPN11-mRNA	0.147	0.0867	-0.0225	0.317	1.11	0.985	1.25	0.127	loglinear	Endotoxin Response, Insulin Resistance, Insulin Signaling, PDGF Signaling, TLR Signaling, Type I Interferon, Type II Interferon	NM_002834.3:1480
MMUT-mRNA	-0.173	0.102	-0.372	0.027	0.887	0.773	1.02	0.129	loglinear	Fatty Acid Metabolism	NM_000255.2:2000
YWHAQ-mRNA	-0.118	0.0696	-0.254	0.0187	0.922	0.839	1.01	0.129	loglinear	Cell Cycle, De Novo Lipogenesis, PI3K-Akt	NM_006826.2:1360
LOXL2-mRNA	0.588	0.349	-0.0963	1.27	1.5	0.935	2.42	0.131	loglinear	Collagen Biosynthesis & Modification, EMT, Myofibroblast Regulation	NM_002318.2:40
LATS1-mRNA	0.0732	0.0435	-0.012	0.159	1.05	0.992	1.12	0.131	loglinear	EMT, Hippo Pathway	NM_004690.2:1090
STAT5B-mRNA	-0.134	0.08	-0.291	0.0228	0.911	0.817	1.02	0.132	loglinear	Chemokine Signaling, EMT, PDGF Signaling, Th2 Differentiation	NM_012448.3:200
CASP8-mRNA	0.162	0.097	-0.0278	0.353	1.12	0.981	1.28	0.133	loglinear	Endotoxin Response, Inflammasome, Programmed Cell Death, TLR Signaling	NM_001228.4:301
NDUFS5-mRNA	0.103	0.0623	-0.0191	0.225	1.07	0.987	1.17	0.137	loglinear	Fatty Acid Metabolism	NM_004552.2:136
FLI1-mRNA	0.241	0.146	-0.0462	0.528	1.18	0.968	1.44	0.139	loglinear	Myofibroblast Regulation	NM_001167681.2:1406
UQCRB-mRNA	-0.348	0.212	-0.764	0.0676	0.786	0.589	1.05	0.139	loglinear	Fatty Acid Metabolism	NM_006294.3:3985
SKI-mRNA	-0.135	0.0827	-0.297	0.027	0.911	0.814	1.02	0.141	loglinear	TGF-beta	NM_003036.2:3335
ERO1A-mRNA	0.176	0.109	-0.0368	0.39	1.13	0.975	1.31	0.144	loglinear	Oxidative Stress, Proteotoxic Stress	NM_014584.1:612
PIK3CB-mRNA	0.301	0.186	-0.0646	0.666	1.23	0.956	1.59	0.145	lm.nb	PI3K-Akt	NM_006219.1:2945
AMOTL1-mRNA	-0.153	0.0947	-0.338	0.033	0.9	0.791	1.02	0.146	loglinear	Hippo Pathway	NM_001301007.1:1405
JAK2-mRNA	0.297	0.185	-0.0653	0.66	1.23	0.956	1.58	0.147	lm.nb	Cell Cycle, Chemokine Signaling, EMT, Epigenetic Modification, PI3K-Akt, Th1 Differentiation, Th17 Differentiation, Type II Interferon	NM_004972.3:1464
VIM-mRNA	0.193	0.12	-0.0426	0.428	1.14	0.971	1.35	0.147	loglinear	EMT	NM_003380.2:694
PSMB8-mRNA	0.453	0.285	-0.106	1.01	1.37	0.929	2.02	0.151	loglinear	Cell Cycle, Granulocyte Activity, Hypoxia, Type I Interferon	NM_004159.4:1215
KLF5-mRNA	0.276	0.174	-0.0652	0.618	1.21	0.956	1.53	0.151	loglinear	Myofibroblast Regulation	NM_001730.3:732
VAMP8-mRNA	0.193	0.122	-0.0464	0.432	1.14	0.968	1.35	0.153	loglinear	Autophagy, Neutrophil Degranulation	NM_003761.4:105
MYLK-mRNA	-0.461	0.293	-1.04	0.112	0.726	0.488	1.08	0.154	loglinear	Focal Adhesion Kinase	NM_053032.2:710
ADAM17-mRNA	0.16	0.101	-0.0389	0.358	1.12	0.973	1.28	0.154	loglinear	ECM Degradation, EMT, Notch	NM_003183.4:1595
CREB3-mRNA	0.212	0.136	-0.0536	0.478	1.16	0.964	1.39	0.156	loglinear	Insulin Resistance, PI3K-Akt	NM_006368.4:670
SERPINH1-mRNA	-0.113	0.0727	-0.256	0.0291	0.924	0.837	1.02	0.157	loglinear	Collagen Biosynthesis & Modification	NM_001235.2:880
ALDH7A1-mRNA	-0.143	0.0923	-0.324	0.0378	0.906	0.799	1.03	0.16	loglinear	Fatty Acid Metabolism, Gluconeogenesis	NM_001182.3:2855
FNIP2-mRNA	-0.259	0.168	-0.59	0.0709	0.835	0.665	1.05	0.162	loglinear	mTOR	NM_020840.1:1732
CDH2-mRNA	0.172	0.112	-0.0476	0.392	1.13	0.968	1.31	0.163	loglinear	EMT	NM_001792.3:941
LAMTOR2-mRNA	-0.09	0.0587	-0.205	0.0251	0.939	0.867	1.02	0.164	loglinear	Autophagy, mTOR, Neutrophil Degranulation	NM_001145264.1:272
JAG2-mRNA	-0.204	0.135	-0.469	0.0607	0.868	0.722	1.04	0.169	loglinear	EMT, Notch, Th2 Differentiation	NM_145159.1:4225
GLI3-mRNA	-0.251	0.166	-0.576	0.0745	0.84	0.671	1.05	0.169	loglinear	Hedgehog Signaling	NM_000168.5:975
PRKDC-mRNA	0.0723	0.0481	-0.0219	0.167	1.05	0.985	1.12	0.171	loglinear	Cell Cycle, Inflammasome	NM_006904.6:12750
PSENEN-mRNA	0.109	0.073	-0.0345	0.252	1.08	0.976	1.19	0.175	loglinear	Notch	NM_172341.1:250
EPAS1-mRNA	-0.225	0.151	-0.522	0.0717	0.856	0.697	1.05	0.175	loglinear	EMT, Hypoxia	NM_001430.3:4246
ACSL4-mRNA	0.0889	0.0599	-0.0286	0.206	1.06	0.98	1.15	0.177	loglinear	Fatty Acid Metabolism, PPAR Signaling	NM_004458.2:385
GAB1-mRNA	-0.176	0.119	-0.409	0.0571	0.885	0.753	1.04	0.177	loglinear	Insulin Signaling	NM_002039.3:690
SRC-mRNA	-0.123	0.0846	-0.289	0.0427	0.918	0.818	1.03	0.184	loglinear	Angiogenesis, EMT, Focal Adhesion Kinase, PDGF Signaling	NM_005417.3:1410
ATF4-mRNA	0.135	0.0937	-0.0487	0.318	1.1	0.967	1.25	0.188	loglinear	MAPK Cell Stress, PI3K-Akt, Programmed Cell Death, Proteotoxic Stress	NM_001675.2:1151
SYK-mRNA	-0.155	0.109	-0.368	0.0585	0.898	0.775	1.04	0.193	loglinear	Granulocyte Activity, NF-kb, Phagocytic Cell Function, PI3K-Akt	NM_003177.5:808
SELENOS-mRNA	0.371	0.261	-0.14	0.881	1.29	0.907	1.84	0.193	lm.nb	Proteotoxic Stress	NM_203472.1:466
CUL3-mRNA	0.0846	0.0597	-0.0324	0.202	1.06	0.978	1.15	0.194	loglinear	Hedgehog Signaling	NM_003590.2:1940
MOB1B-mRNA	0.287	0.204	-0.112	0.686	1.22	0.925	1.61	0.197	loglinear	Hippo Pathway	NM_173468.3:256
SSR2-mRNA	0.196	0.14	-0.0788	0.472	1.15	0.947	1.39	0.2	lm.nb	Proteotoxic Stress	NM_003145.3:195
ARHGAP35-mRNA	-0.148	0.106	-0.356	0.06	0.903	0.782	1.04	0.201	loglinear	Focal Adhesion Kinase	NM_004491.4:2950
CSNK1E-mRNA	0.0696	0.0501	-0.0286	0.168	1.05	0.98	1.12	0.202	loglinear	Cell Cycle, Hedgehog Signaling, Wnt	NM_152221.2:905
ALDH9A1-mRNA	-0.107	0.0778	-0.26	0.045	0.928	0.835	1.03	0.204	loglinear	Fatty Acid Metabolism, Gluconeogenesis	NM_000696.3:610
TGFBR1-mRNA	0.184	0.134	-0.0786	0.447	1.14	0.947	1.36	0.207	lm.nb	Cytokine Signaling, EMT, MAPK Cell Stress, TGF-beta, Th17 Differentiation	NM_004612.2:1255
ATG2B-mRNA	0.196	0.143	-0.0836	0.475	1.15	0.944	1.39	0.207	loglinear	Autophagy	NM_018036.5:1722
CYFIP1-mRNA	0.194	0.142	-0.0854	0.473	1.14	0.943	1.39	0.211	loglinear	Angiogenesis, Neutrophil Degranulation	NM_014608.2:2423
HMOX1-mRNA	-0.362	0.267	-0.886	0.161	0.778	0.541	1.12	0.212	loglinear	EMT	NM_002133.2:781
MAP1LC3A-mRNA	-0.214	0.16	-0.527	0.0997	0.862	0.694	1.07	0.218	loglinear	Autophagy	NM_032514.2:404
UQCRH-mRNA	0.167	0.125	-0.0785	0.413	1.12	0.947	1.33	0.219	lm.nb	Fatty Acid Metabolism	NM_006004.2:235
DEPDC5-mRNA	0.154	0.116	-0.0734	0.381	1.11	0.95	1.3	0.221	loglinear	mTOR	NM_001136029.2:190
SLC25A13-mRNA	0.174	0.132	-0.0856	0.434	1.13	0.942	1.35	0.225	lm.nb	Gluconeogenesis	NM_001160210.1:1216
CRKL-mRNA	-0.226	0.174	-0.566	0.114	0.855	0.675	1.08	0.229	lm.nb	Focal Adhesion Kinase, MAPK Cell Stress, PDGF Signaling, Phagocytic Cell Function	NM_005207.3:1372
ITPR2-mRNA	0.136	0.104	-0.0687	0.34	1.1	0.953	1.27	0.229	loglinear	Adenosine Pathway, Angiogenesis, Granulocyte Activity, Programmed Cell Death	NM_002223.2:1626
CHUK-mRNA	0.101	0.0785	-0.0526	0.255	1.07	0.964	1.19	0.233	loglinear	Endotoxin Response, Granulocyte Activity, Inflammasome, MAPK Cell Stress, mTOR, NF-kb, PI3K-Akt, Programmed Cell Death, TLR Signaling	NM_001278.3:860
DERL2-mRNA	0.213	0.166	-0.113	0.54	1.16	0.925	1.45	0.236	lm.nb	Proteotoxic Stress	NM_016041.3:847
COL14A1-mRNA	-0.263	0.205	-0.664	0.139	0.834	0.631	1.1	0.236	lm.nb	Collagen Biosynthesis & Modification, ECM Degradation	NM_021110.1:1865
TRIB3-mRNA	0.232	0.181	-0.123	0.587	1.17	0.918	1.5	0.236	lm.nb	Angiogenesis, Insulin Resistance, Insulin Signaling	NM_021158.3:1830
PELI2-mRNA	-0.24	0.188	-0.608	0.128	0.847	0.656	1.09	0.237	loglinear	Endotoxin Response, TLR Signaling	NM_021255.2:546
ANAPC7-mRNA	-0.0843	0.0661	-0.214	0.0453	0.943	0.862	1.03	0.238	loglinear	Cell Cycle, SASP	NM_016238.2:740
YWHAE-mRNA	-0.0642	0.052	-0.166	0.0378	0.957	0.891	1.03	0.252	loglinear	Cell Cycle, De Novo Lipogenesis, Hippo Pathway, PI3K-Akt, Proteotoxic Stress	NM_006761.4:770
AP1S1-mRNA	0.0966	0.0785	-0.0574	0.251	1.07	0.961	1.19	0.254	loglinear	MHC Class II Antigen Presentation	NM_001283.3:350
COL1A1-mRNA	0.329	0.269	-0.198	0.856	1.26	0.872	1.81	0.256	loglinear	Collagen Biosynthesis & Modification, ECM Degradation, ECM Synthesis, Focal Adhesion Kinase, PI3K-Akt	NM_000088.3:5210
TBL1XR1-mRNA	-0.151	0.124	-0.394	0.0925	0.901	0.761	1.07	0.259	loglinear	Epigenetic Modification, Wnt	NM_024665.4:915
DAXX-mRNA	0.0787	0.0655	-0.0497	0.207	1.06	0.966	1.15	0.264	loglinear	MAPK Cell Stress, Programmed Cell Death	NM_001350.3:1875
THBS3-mRNA	0.16	0.134	-0.102	0.422	1.12	0.932	1.34	0.265	loglinear	ECM Synthesis, Focal Adhesion Kinase, PDGF Signaling, PI3K-Akt	NM_001252607.1:810
SUFU-mRNA	-0.149	0.125	-0.394	0.0951	0.902	0.761	1.07	0.265	loglinear	Hedgehog Signaling	NM_001178133.1:461
ATF7IP-mRNA	-0.0964	0.0808	-0.255	0.0619	0.935	0.838	1.04	0.267	loglinear	Epigenetic Modification	NM_018179.3:2505
MAML1-mRNA	-0.0946	0.08	-0.251	0.0622	0.937	0.84	1.04	0.271	loglinear	Notch, Th1 Differentiation	NM_014757.4:1880
SEH1L-mRNA	0.14	0.12	-0.0956	0.375	1.1	0.936	1.3	0.278	loglinear	mTOR	NM_001013437.1:500
CASP3-mRNA	0.181	0.156	-0.125	0.487	1.13	0.917	1.4	0.279	loglinear	ECM Degradation, Hippo Pathway, MAPK Cell Stress, Programmed Cell Death	NM_004346.3:2156
HSP90AA1-mRNA	0.0978	0.0846	-0.068	0.263	1.07	0.954	1.2	0.281	loglinear	Angiogenesis, Cell Cycle, EMT, Neutrophil Degranulation, PI3K-Akt, Proteotoxic Stress, Th17 Differentiation	NM_001017963.2:1655
ACAA2-mRNA	-0.109	0.0946	-0.294	0.0765	0.927	0.816	1.05	0.283	loglinear	Fatty Acid Metabolism	NM_006111.2:450
SMARCC2-mRNA	-0.0764	0.0664	-0.207	0.0538	0.948	0.867	1.04	0.283	loglinear	Epigenetic Modification	NM_001130420.1:245
NCSTN-mRNA	0.104	0.0911	-0.0744	0.283	1.07	0.95	1.22	0.286	loglinear	ECM Degradation, EMT, Neutrophil Degranulation, Notch	NM_015331.2:540
GNB4-mRNA	0.103	0.0903	-0.074	0.28	1.07	0.95	1.21	0.287	loglinear	Adenosine Pathway, PI3K-Akt	NM_021629.3:734
RAPGEF1-mRNA	-0.121	0.106	-0.329	0.0872	0.92	0.796	1.06	0.288	loglinear	Focal Adhesion Kinase, PDGF Signaling	NM_005312.2:1705
HMGCS2-mRNA	0.372	0.33	-0.275	1.02	1.29	0.827	2.03	0.292	loglinear	PPAR Signaling	NM_005518.3:1128
OGT-mRNA	0.162	0.145	-0.121	0.446	1.12	0.919	1.36	0.295	lm.nb	Epigenetic Modification, Insulin Resistance	NM_181673.2:1550
UQCRFS1-mRNA	0.135	0.121	-0.102	0.373	1.1	0.932	1.3	0.296	loglinear	Fatty Acid Metabolism	NM_006003.2:854
PPM1A-mRNA	0.152	0.137	-0.116	0.42	1.11	0.923	1.34	0.298	loglinear	MAPK Cell Stress, mTOR, TGF-beta	NM_021003.4:550
LDLRAP1-mRNA	-0.116	0.105	-0.322	0.0891	0.923	0.8	1.06	0.299	loglinear	Cholesterol Metabolism	NM_015627.2:420
IGF1R-mRNA	0.188	0.173	-0.15	0.527	1.14	0.901	1.44	0.308	loglinear	Autophagy, EMT, Insulin Signaling, MAPK Cell Stress, mTOR, PI3K-Akt	NM_000875.4:4580
PTPN12-mRNA	0.129	0.119	-0.103	0.361	1.09	0.931	1.28	0.308	loglinear	PDGF Signaling	NM_002835.3:2427
HADHA-mRNA	0.081	0.0748	-0.0655	0.228	1.06	0.956	1.17	0.31	loglinear	Fatty Acid Metabolism	NM_000182.4:1400
SMAD6-mRNA	-0.272	0.252	-0.767	0.222	0.828	0.588	1.17	0.312	lm.nb	TGF-beta	NR_027654.1:1739
CCNA2-mRNA	-0.0786	0.0736	-0.223	0.0657	0.947	0.857	1.05	0.317	loglinear	Cell Cycle, SASP	NM_001237.2:1210
PTGER4-mRNA	0.222	0.209	-0.187	0.631	1.17	0.878	1.55	0.319	loglinear	Adenosine Pathway	NM_000958.2:976
RORA-mRNA	-0.271	0.255	-0.772	0.229	0.829	0.586	1.17	0.319	lm.nb	Th17 Differentiation	NM_134261.2:1715
PTK2B-mRNA	-0.339	0.321	-0.969	0.29	0.79	0.511	1.22	0.321	lm.nb	Angiogenesis	NM_004103.3:735
CASP6-mRNA	-0.154	0.146	-0.44	0.132	0.899	0.737	1.1	0.322	loglinear	Programmed Cell Death	NM_032992.2:360
ARHGEF2-mRNA	-0.11	0.104	-0.314	0.0945	0.927	0.804	1.07	0.323	loglinear	Adenosine Pathway	NM_004723.2:3570
LGMN-mRNA	0.151	0.144	-0.131	0.433	1.11	0.913	1.35	0.325	loglinear	MHC Class II Antigen Presentation, TLR Signaling	NM_001008530.2:522
PSMD13-mRNA	0.162	0.156	-0.143	0.467	1.12	0.906	1.38	0.328	lm.nb	Cell Cycle, Granulocyte Activity, Hypoxia, Neutrophil Degranulation	NM_175932.2:668
PIK3CA-mRNA	0.166	0.162	-0.15	0.483	1.12	0.901	1.4	0.333	lm.nb	PI3K-Akt	NM_006218.2:2445
FRS2-mRNA	-0.0691	0.0671	-0.201	0.0624	0.953	0.87	1.04	0.333	loglinear	Insulin Signaling	NM_006654.3:974
ADAM9-mRNA	0.0924	0.0902	-0.0845	0.269	1.07	0.943	1.21	0.336	loglinear	ECM Degradation	NM_001005845.1:695
PLCB3-mRNA	0.426	0.419	-0.395	1.25	1.34	0.76	2.37	0.339	loglinear	Adenosine Pathway, Wnt	NM_000932.2:429
NCOR2-mRNA	0.108	0.107	-0.102	0.318	1.08	0.932	1.25	0.343	loglinear	Epigenetic Modification, Notch, TGF-beta	NM_006312.3:1490
CFLAR-mRNA	-0.0842	0.0836	-0.248	0.0796	0.943	0.842	1.06	0.343	loglinear	Autophagy, NF-kb, Programmed Cell Death	NM_001127183.1:653
XIAP-mRNA	-0.137	0.137	-0.405	0.13	0.909	0.755	1.09	0.344	lm.nb	Focal Adhesion Kinase, NF-kb, Programmed Cell Death	NM_001167.3:1361
TGFBR2-mRNA	0.167	0.167	-0.16	0.494	1.12	0.895	1.41	0.345	loglinear	Cytokine Signaling, MAPK Cell Stress, TGF-beta, Th17 Differentiation	NM_001024847.1:1760
NDUFC1-mRNA	0.0706	0.0711	-0.0686	0.21	1.05	0.954	1.16	0.349	loglinear	Fatty Acid Metabolism	NM_002494.2:57
PROS1-mRNA	-0.106	0.107	-0.315	0.103	0.929	0.804	1.07	0.35	loglinear	Complement Activation, Platelet Degranulation	NM_000313.1:875
COX7C-mRNA	0.148	0.15	-0.146	0.442	1.11	0.904	1.36	0.351	loglinear	Fatty Acid Metabolism	NM_001867.2:57
CSNK2B-mRNA	0.0998	0.101	-0.098	0.298	1.07	0.934	1.23	0.352	loglinear	Cell Cycle, EMT, Neutrophil Degranulation, NF-kb, Wnt	NM_001320.5:375
TLN1-mRNA	0.0935	0.0963	-0.0954	0.282	1.07	0.936	1.22	0.36	loglinear	Focal Adhesion Kinase, Platelet Degranulation	NM_006289.3:1460
ADIPOR1-mRNA	0.199	0.205	-0.204	0.602	1.15	0.868	1.52	0.362	lm.nb	Fatty Acid Metabolism	NM_015999.3:1539
DOCK1-mRNA	0.142	0.147	-0.146	0.43	1.1	0.904	1.35	0.363	loglinear	Angiogenesis, Focal Adhesion Kinase	NM_001290223.1:2675
P3H3-mRNA	0.182	0.189	-0.189	0.553	1.13	0.877	1.47	0.364	lm.nb	Collagen Biosynthesis & Modification	NM_014262.4:1026
SEC61B-mRNA	0.103	0.107	-0.108	0.313	1.07	0.928	1.24	0.366	loglinear	Proteotoxic Stress	NM_006808.2:344
CTNNB1-mRNA	-0.0558	0.0584	-0.17	0.0588	0.962	0.889	1.04	0.368	loglinear	Angiogenesis, EMT, Focal Adhesion Kinase, Inflammasome, Wnt	NM_001098210.1:1815
PSEN2-mRNA	0.145	0.154	-0.156	0.446	1.11	0.898	1.36	0.373	loglinear	Notch	NM_000447.2:915
C5-mRNA	-0.359	0.384	-1.11	0.394	0.78	0.463	1.31	0.378	loglinear	Adenosine Pathway, Complement Activation	NM_001735.2:466
HIF1A-mRNA	-0.0619	0.0671	-0.193	0.0696	0.958	0.875	1.05	0.383	loglinear	Autophagy, EMT, Hypoxia, Th17 Differentiation	NM_001530.2:1985
KAT6A-mRNA	0.0886	0.0961	-0.0998	0.277	1.06	0.933	1.21	0.384	loglinear	Epigenetic Modification	NM_001099412.1:550
ITGB1-mRNA	0.0772	0.0841	-0.0877	0.242	1.05	0.941	1.18	0.385	loglinear	ECM Synthesis, EMT, Focal Adhesion Kinase, PI3K-Akt	NM_002211.3:355
BCAP31-mRNA	0.125	0.137	-0.143	0.394	1.09	0.906	1.31	0.386	loglinear	Proteotoxic Stress	NM_001139457.1:900
RAP1B-mRNA	0.125	0.137	-0.144	0.394	1.09	0.905	1.31	0.388	loglinear	Focal Adhesion Kinase, MAPK Cell Stress, Neutrophil Degranulation	NM_001010942.2:699
ANAPC1-mRNA	0.141	0.155	-0.163	0.445	1.1	0.893	1.36	0.389	loglinear	Cell Cycle, SASP	NM_022662.2:1990
FLT1-mRNA	0.13	0.144	-0.151	0.412	1.09	0.9	1.33	0.391	loglinear	EMT, MAPK Cell Stress, PI3K-Akt	NM_002019.4:530
SERPING1-mRNA	-0.296	0.329	-0.941	0.348	0.814	0.521	1.27	0.394	lm.nb	Complement Activation, Platelet Degranulation	NM_000062.2:305
NR1H3-mRNA	-0.265	0.296	-0.845	0.315	0.832	0.557	1.24	0.396	loglinear	De Novo Lipogenesis, Insulin Resistance, PPAR Signaling	NM_005693.2:1575
ITCH-mRNA	0.12	0.135	-0.144	0.384	1.09	0.905	1.3	0.398	loglinear	Inflammasome	NM_001257138.1:438
RNF152-mRNA	0.253	0.285	-0.305	0.811	1.19	0.81	1.75	0.4	loglinear	mTOR	NM_173557.2:898
NR1H2-mRNA	-0.18	0.202	-0.576	0.217	0.883	0.671	1.16	0.4	loglinear	Insulin Resistance	NM_007121.4:30
GPC4-mRNA	-0.104	0.118	-0.336	0.129	0.931	0.792	1.09	0.407	loglinear	Adenosine Pathway, Wnt	NM_001448.2:820
ACSM3-mRNA	0.28	0.324	-0.355	0.916	1.21	0.782	1.89	0.413	loglinear	Fatty Acid Metabolism	NM_005622.3:955
MLXIPL-mRNA	0.225	0.262	-0.289	0.738	1.17	0.819	1.67	0.416	loglinear	De Novo Lipogenesis, Insulin Resistance	NM_032951.2:2805
NPC1-mRNA	0.0663	0.0773	-0.0852	0.218	1.05	0.943	1.16	0.416	loglinear	Cholesterol Metabolism	NM_000271.3:3300
BRPF3-mRNA	-0.0728	0.0851	-0.239	0.0939	0.951	0.847	1.07	0.417	loglinear	Epigenetic Modification, Platelet Degranulation	NM_015695.2:355
NPHP4-mRNA	0.122	0.143	-0.158	0.402	1.09	0.896	1.32	0.418	loglinear	Hippo Pathway	NM_015102.3:2126
TRADD-mRNA	0.356	0.418	-0.463	1.18	1.28	0.725	2.26	0.419	lm.nb	MAPK Cell Stress, NF-kb, Programmed Cell Death	NM_003789.2:680
SP3-mRNA	-0.0814	0.0963	-0.27	0.107	0.945	0.829	1.08	0.423	loglinear	Myofibroblast Regulation	NM_003111.3:655
CAT-mRNA	-0.14	0.166	-0.465	0.186	0.908	0.724	1.14	0.425	loglinear	Neutrophil Degranulation, Oxidative Stress	NM_001752.2:1130
NUMB-mRNA	0.148	0.177	-0.199	0.494	1.11	0.871	1.41	0.428	loglinear	EMT, Notch	NM_001005743.1:1135
MET-mRNA	-0.14	0.168	-0.47	0.19	0.908	0.722	1.14	0.43	loglinear	EMT, MAPK Cell Stress, PI3K-Akt	NM_001127500.1:1925
TCF7L1-mRNA	0.161	0.195	-0.221	0.544	1.12	0.858	1.46	0.432	loglinear	Wnt	NM_031283.1:2215
ACACB-mRNA	0.225	0.273	-0.31	0.761	1.17	0.806	1.7	0.434	loglinear	Fatty Acid Metabolism, Insulin Resistance	NM_001093.3:3365
FURIN-mRNA	0.0885	0.107	-0.122	0.299	1.06	0.919	1.23	0.434	loglinear	ECM Degradation, ECM Synthesis, PDGF Signaling, TGF-beta	NM_002569.2:3700
PPARG-mRNA	0.0967	0.118	-0.135	0.328	1.07	0.911	1.26	0.436	loglinear	EMT, Myofibroblast Regulation, PPAR Signaling	NM_005037.5:345
EP300-mRNA	-0.0807	0.0987	-0.274	0.113	0.946	0.827	1.08	0.438	loglinear	Cell Cycle, Epigenetic Modification, Hypoxia, Inflammasome, Notch, Proteotoxic Stress, TGF-beta, Wnt	NM_001429.2:715
F8-mRNA	-0.296	0.362	-1.01	0.414	0.815	0.498	1.33	0.438	loglinear	Platelet Degranulation	NM_019863.2:325
SERPINF1-mRNA	0.253	0.312	-0.358	0.864	1.19	0.78	1.82	0.441	lm.nb	Wnt	NM_002615.4:888
PSMB7-mRNA	0.142	0.175	-0.202	0.485	1.1	0.87	1.4	0.441	lm.nb	Cell Cycle, Granulocyte Activity, Hypoxia, Neutrophil Degranulation	NM_002799.2:420
CTSB-mRNA	0.113	0.142	-0.165	0.391	1.08	0.892	1.31	0.448	loglinear	Autophagy, Collagen Biosynthesis & Modification, ECM Degradation, MHC Class II Antigen Presentation, Neutrophil Degranulation, Programmed Cell Death, TLR Signaling	NM_147780.2:1054
CSNK1A1-mRNA	0.127	0.159	-0.186	0.439	1.09	0.879	1.36	0.449	lm.nb	Hedgehog Signaling, Wnt	NM_001892.4:2053
TRRAP-mRNA	-0.0398	0.0501	-0.138	0.0584	0.973	0.909	1.04	0.45	loglinear	Epigenetic Modification	NM_003496.2:770
CREBBP-mRNA	0.118	0.151	-0.177	0.414	1.09	0.884	1.33	0.455	loglinear	Cell Cycle, Epigenetic Modification, Hypoxia, Inflammasome, Notch, Proteotoxic Stress, TGF-beta, Wnt	NM_004380.2:1301
HLA-DPA1-mRNA	0.189	0.241	-0.284	0.663	1.14	0.821	1.58	0.455	lm.nb	MHC Class II Antigen Presentation, Type II Interferon	NM_033554.2:857
MAPK1-mRNA	-0.084	0.109	-0.298	0.13	0.943	0.813	1.09	0.463	loglinear	MAPK Cell Stress, PI3K-Akt	NM_138957.2:430
CSNK1G3-mRNA	0.0999	0.13	-0.155	0.355	1.07	0.898	1.28	0.464	loglinear	Hedgehog Signaling	NM_001031812.1:1595
APLP2-mRNA	-0.0929	0.124	-0.335	0.149	0.938	0.793	1.11	0.473	lm.nb	Platelet Degranulation	NM_001243299.1:2855
PLCG1-mRNA	-0.0422	0.0566	-0.153	0.0687	0.971	0.899	1.05	0.477	loglinear	Angiogenesis, Granulocyte Activity, NF-kb, PDGF Signaling, Phagocytic Cell Function	NM_002660.2:2290
CTBP2-mRNA	0.065	0.0875	-0.106	0.236	1.05	0.929	1.18	0.478	loglinear	Notch, Wnt	NM_001329.2:1884
NCK2-mRNA	0.105	0.142	-0.173	0.383	1.08	0.887	1.3	0.479	loglinear	Angiogenesis, PDGF Signaling	NM_001004720.2:1398
FN1-mRNA	-0.0969	0.132	-0.357	0.163	0.935	0.781	1.12	0.485	loglinear	ECM Synthesis, EMT, Focal Adhesion Kinase, PI3K-Akt, Platelet Degranulation	NM_212482.1:1776
NOTCH4-mRNA	-0.127	0.175	-0.469	0.216	0.916	0.722	1.16	0.489	loglinear	Notch	NM_004557.3:6420
GNPTAB-mRNA	0.0928	0.128	-0.158	0.344	1.07	0.896	1.27	0.489	loglinear	De Novo Lipogenesis	NM_024312.3:2440
YWHAB-mRNA	-0.0704	0.0975	-0.262	0.121	0.952	0.834	1.09	0.491	loglinear	Cell Cycle, De Novo Lipogenesis, Hippo Pathway, mTOR, PI3K-Akt	NM_003404.4:482
SSR4-mRNA	0.106	0.148	-0.184	0.397	1.08	0.88	1.32	0.493	loglinear	Proteotoxic Stress	NM_006280.1:350
SPOPL-mRNA	0.0726	0.101	-0.126	0.271	1.05	0.916	1.21	0.494	loglinear	Hedgehog Signaling	NM_001001664.1:1455
PARP1-mRNA	0.0684	0.0956	-0.119	0.256	1.05	0.921	1.19	0.495	loglinear	EMT, NF-kb, Programmed Cell Death, TGF-beta	NM_001618.3:3016
DUSP7-mRNA	-0.137	0.192	-0.513	0.24	0.91	0.701	1.18	0.496	lm.nb	Endotoxin Response, MAPK Cell Stress, TLR Signaling	NM_001947.2:1065
TBC1D4-mRNA	-0.104	0.147	-0.391	0.184	0.931	0.763	1.14	0.5	lm.nb	Insulin Resistance	NM_014832.2:3130
YWHAG-mRNA	0.0708	0.1	-0.126	0.267	1.05	0.917	1.2	0.5	loglinear	Cell Cycle, De Novo Lipogenesis, PI3K-Akt	NM_012479.3:1375
KMT2D-mRNA	0.129	0.184	-0.232	0.489	1.09	0.851	1.4	0.504	loglinear	Epigenetic Modification	NM_003482.3:6070
HCFC1-mRNA	-0.089	0.128	-0.341	0.163	0.94	0.79	1.12	0.508	loglinear	Epigenetic Modification	NM_005334.2:5955
LRP6-mRNA	-0.0605	0.0882	-0.233	0.112	0.959	0.851	1.08	0.512	loglinear	EMT, mTOR, Wnt	NM_002336.1:2185
RNF111-mRNA	0.0827	0.122	-0.156	0.322	1.06	0.897	1.25	0.516	loglinear	EMT, TGF-beta	NM_017610.6:925
CRK-mRNA	0.104	0.155	-0.2	0.409	1.08	0.871	1.33	0.52	loglinear	Angiogenesis, Focal Adhesion Kinase, MAPK Cell Stress, PDGF Signaling, Phagocytic Cell Function	NM_016823.2:1945
TXN2-mRNA	-0.0969	0.144	-0.38	0.186	0.935	0.768	1.14	0.521	loglinear	Oxidative Stress	NM_012473.3:192
JMJD4-mRNA	0.109	0.163	-0.211	0.429	1.08	0.864	1.35	0.523	lm.nb	Myofibroblast Regulation	NM_001161465.1:465
SMURF1-mRNA	0.145	0.217	-0.281	0.571	1.11	0.823	1.49	0.525	loglinear	Hedgehog Signaling, TGF-beta	NM_181349.1:5162
PTPA-mRNA	-0.0725	0.11	-0.288	0.142	0.951	0.819	1.1	0.527	loglinear	Insulin Resistance	NM_021131.4:921
EHMT1-mRNA	-0.0403	0.061	-0.16	0.0793	0.972	0.895	1.06	0.528	loglinear	Epigenetic Modification, SASP	NM_024757.3:230
COX6A1-mRNA	0.0885	0.135	-0.175	0.352	1.06	0.886	1.28	0.529	lm.nb	Fatty Acid Metabolism	NM_004373.2:260
SUGT1-mRNA	0.0961	0.148	-0.193	0.386	1.07	0.875	1.31	0.533	lm.nb	Inflammasome	NM_001130912.1:1180
PCCB-mRNA	0.0593	0.0916	-0.12	0.239	1.04	0.92	1.18	0.536	loglinear	Fatty Acid Metabolism	NM_000532.4:322
PNPLA3-mRNA	0.234	0.368	-0.487	0.956	1.18	0.713	1.94	0.542	lm.nb	Fatty Acid Metabolism	NM_025225.2:490
PSMB1-mRNA	0.084	0.132	-0.175	0.343	1.06	0.886	1.27	0.542	loglinear	Cell Cycle, Granulocyte Activity, Hypoxia, Neutrophil Degranulation	NM_002793.2:0
PSMC3-mRNA	0.0824	0.131	-0.175	0.339	1.06	0.886	1.27	0.547	lm.nb	Cell Cycle, Granulocyte Activity, Hypoxia, Neutrophil Degranulation	NM_002804.4:76
IQGAP1-mRNA	0.0247	0.0396	-0.0528	0.102	1.02	0.964	1.07	0.55	loglinear	Neutrophil Degranulation	NM_003870.3:820
FASN-mRNA	-0.0423	0.0686	-0.177	0.0921	0.971	0.885	1.07	0.554	loglinear	De Novo Lipogenesis, Fatty Acid Metabolism	NM_004104.4:5387
LYN-mRNA	0.0672	0.109	-0.147	0.281	1.05	0.903	1.22	0.555	loglinear	Cell Cycle, Granulocyte Activity, NF-kb, Phagocytic Cell Function	NM_002350.3:870
LPL-mRNA	-0.145	0.244	-0.622	0.333	0.905	0.65	1.26	0.569	loglinear	Adenosine Pathway, Cholesterol Metabolism, PPAR Signaling	NM_000237.2:2240
COX6B1-mRNA	-0.0298	0.0504	-0.129	0.069	0.98	0.915	1.05	0.571	loglinear	Fatty Acid Metabolism	NM_001863.4:264
PRKACA-mRNA	-0.0419	0.0713	-0.182	0.0978	0.971	0.882	1.07	0.573	loglinear	Angiogenesis, Autophagy, Cell Cycle, Hedgehog Signaling, MAPK Cell Stress, Wnt	NM_002730.3:400
RAC1-mRNA	0.0809	0.138	-0.19	0.352	1.06	0.877	1.28	0.574	loglinear	Angiogenesis, EMT, Granulocyte Activity, MAPK Cell Stress, Neutrophil Degranulation, Phagocytic Cell Function, PI3K-Akt, TLR Signaling, Wnt	NM_006908.4:500
SMAD2-mRNA	0.0446	0.0764	-0.105	0.194	1.03	0.93	1.14	0.575	loglinear	Cell Cycle, EMT, Myofibroblast Regulation, TGF-beta, Th17 Differentiation	NM_001003652.3:877
PIK3R4-mRNA	-0.0454	0.0778	-0.198	0.107	0.969	0.872	1.08	0.576	loglinear	Autophagy, Insulin Signaling, TLR Signaling	NM_014602.1:3620
PRKACB-mRNA	-0.0918	0.16	-0.405	0.222	0.938	0.755	1.17	0.582	loglinear	Angiogenesis, Autophagy, Hedgehog Signaling, MAPK Cell Stress, Wnt	NM_182948.2:805
AKT1-mRNA	-0.0868	0.152	-0.384	0.211	0.942	0.766	1.16	0.583	loglinear	PI3K-Akt	NM_001014432.1:1275
DERL1-mRNA	0.0811	0.142	-0.198	0.36	1.06	0.872	1.28	0.584	loglinear	Proteotoxic Stress	NM_001134671.2:1840
LAMC1-mRNA	0.0378	0.0667	-0.093	0.169	1.03	0.938	1.12	0.587	loglinear	ECM Degradation, ECM Synthesis, Focal Adhesion Kinase, PI3K-Akt	NM_002293.3:4915
DDIT3-mRNA	-0.0918	0.164	-0.414	0.23	0.938	0.751	1.17	0.592	loglinear	MAPK Cell Stress, Programmed Cell Death, Proteotoxic Stress	NM_004083.4:40
MAPK8-mRNA	-0.0501	0.0904	-0.227	0.127	0.966	0.854	1.09	0.594	loglinear	Autophagy, EMT, Endotoxin Response, Focal Adhesion Kinase, Granulocyte Activity, Insulin Resistance, MAPK Cell Stress, Programmed Cell Death, Proteotoxic Stress, TLR Signaling, Wnt	NM_002750.2:945
SKP2-mRNA	-0.048	0.0868	-0.218	0.122	0.967	0.86	1.09	0.596	loglinear	Cell Cycle, mTOR	NM_005983.2:615
MAP2K1-mRNA	0.0354	0.0644	-0.0909	0.162	1.02	0.939	1.12	0.598	loglinear	MAPK Cell Stress, PI3K-Akt	NM_002755.2:970
KRAS-mRNA	-0.052	0.0958	-0.24	0.136	0.965	0.847	1.1	0.602	loglinear	Angiogenesis, Autophagy, EMT, Granulocyte Activity, Insulin Signaling, MAPK Cell Stress, mTOR, PDGF Signaling, PI3K-Akt, Programmed Cell Death	NM_033360.2:267
CXCR4-mRNA	-0.0324	0.0602	-0.15	0.0856	0.978	0.901	1.06	0.605	loglinear	Chemokine Signaling, Cytokine Signaling, EMT, M2 Activation	NM_003467.2:1335
EEF2K-mRNA	-0.0918	0.173	-0.431	0.248	0.938	0.742	1.19	0.611	loglinear	mTOR	NM_013302.3:5165
SPOP-mRNA	-0.0531	0.101	-0.252	0.145	0.964	0.84	1.11	0.614	loglinear	Hedgehog Signaling	NM_001007226.1:1400
ALAD-mRNA	0.16	0.308	-0.444	0.765	1.12	0.735	1.7	0.617	lm.nb	De Novo Lipogenesis, Neutrophil Degranulation	NM_000031.5:542
UBA52-mRNA	0.068	0.131	-0.188	0.324	1.05	0.878	1.25	0.617	loglinear	Cell Cycle, Endotoxin Response, Granulocyte Activity, Hypoxia, Inflammasome, SASP, TGF-beta, TLR Signaling	NM_003333.3:288
CHMP4B-mRNA	0.0799	0.157	-0.227	0.387	1.06	0.854	1.31	0.624	loglinear	Autophagy	NM_176812.4:1164
INSR-mRNA	0.0597	0.12	-0.175	0.294	1.04	0.886	1.23	0.631	loglinear	Insulin Resistance, Insulin Signaling, MAPK Cell Stress, mTOR, PI3K-Akt	NM_000208.2:525
P4HB-mRNA	-0.0413	0.0841	-0.206	0.124	0.972	0.867	1.09	0.637	loglinear	Collagen Biosynthesis & Modification, Oxidative Stress, Proteotoxic Stress	NM_000918.3:1941
MMP2-mRNA	0.124	0.254	-0.373	0.622	1.09	0.772	1.54	0.637	loglinear	ECM Degradation, EMT	NM_004530.2:2360
SOS1-mRNA	-0.0571	0.117	-0.286	0.171	0.961	0.82	1.13	0.637	loglinear	Granulocyte Activity, Insulin Signaling, MAPK Cell Stress, mTOR, PDGF Signaling, PI3K-Akt	NM_005633.2:1635
KANSL1-mRNA	0.0606	0.125	-0.184	0.305	1.04	0.88	1.24	0.64	loglinear	Epigenetic Modification	NM_001193465.1:1838
MECP2-mRNA	-0.0502	0.105	-0.255	0.155	0.966	0.838	1.11	0.644	loglinear	Myofibroblast Regulation	NM_001110792.1:1439
HIKESHI-mRNA	0.0568	0.119	-0.176	0.289	1.04	0.885	1.22	0.645	loglinear	Proteotoxic Stress	NM_016401.4:499
ATG101-mRNA	-0.0377	0.0794	-0.193	0.118	0.974	0.875	1.09	0.647	loglinear	Autophagy	NM_021934.4:939
AP1G1-mRNA	-0.0509	0.108	-0.263	0.161	0.965	0.834	1.12	0.65	loglinear	MHC Class II Antigen Presentation	NM_001030007.1:2630
MAPK9-mRNA	0.0647	0.14	-0.209	0.338	1.05	0.865	1.26	0.655	lm.nb	Autophagy, Endotoxin Response, Focal Adhesion Kinase, Granulocyte Activity, Insulin Resistance, MAPK Cell Stress, Programmed Cell Death, Proteotoxic Stress, TLR Signaling, Wnt	NM_001135044.1:268
SIL1-mRNA	0.0743	0.161	-0.241	0.39	1.05	0.846	1.31	0.657	lm.nb	Proteotoxic Stress	NM_001037633.1:720
PRDX1-mRNA	0.0287	0.0625	-0.0938	0.151	1.02	0.937	1.11	0.658	loglinear	EMT, Oxidative Stress	NM_002574.2:632
UBE2N-mRNA	-0.0757	0.165	-0.4	0.249	0.949	0.758	1.19	0.659	lm.nb	Cell Cycle, Endotoxin Response, Granulocyte Activity, Inflammasome, TLR Signaling	NM_003348.3:1981
NCEH1-mRNA	0.0975	0.214	-0.322	0.517	1.07	0.8	1.43	0.661	lm.nb	Cholesterol Metabolism	NM_020792.4:1350
INPP5D-mRNA	0.123	0.275	-0.415	0.661	1.09	0.75	1.58	0.666	loglinear	Phagocytic Cell Function	NM_005541.3:4075
PPP2CA-mRNA	-0.0215	0.049	-0.117	0.0745	0.985	0.922	1.05	0.672	loglinear	Adenosine Pathway, Autophagy, Cell Cycle, Endotoxin Response, PI3K-Akt, TGF-beta, TLR Signaling	NM_002715.2:1075
CTNND1-mRNA	0.0394	0.0915	-0.14	0.219	1.03	0.908	1.16	0.678	loglinear	Angiogenesis, EMT	NM_001331.2:146
CYP1A1-mRNA	0.0951	0.222	-0.341	0.531	1.07	0.79	1.45	0.68	loglinear	Fatty Acid Metabolism	NM_000499.3:695
SEC24C-mRNA	0.0328	0.0785	-0.121	0.187	1.02	0.919	1.14	0.687	loglinear	MHC Class II Antigen Presentation, Proteotoxic Stress	NM_004922.2:2325
ACTR1A-mRNA	0.0456	0.11	-0.169	0.261	1.03	0.889	1.2	0.688	loglinear	Cell Cycle, MHC Class II Antigen Presentation	NM_005736.3:462
UBE2D2-mRNA	0.0574	0.14	-0.217	0.332	1.04	0.86	1.26	0.693	loglinear	Endotoxin Response, Granulocyte Activity, Hypoxia, Proteotoxic Stress, TLR Signaling	NM_181838.1:1088
NEDD8-mRNA	0.0397	0.0992	-0.155	0.234	1.03	0.898	1.18	0.7	loglinear	TGF-beta	NM_006156.2:330
LIPA-mRNA	0.0533	0.133	-0.208	0.315	1.04	0.866	1.24	0.7	loglinear	Cholesterol Metabolism	NM_000235.3:1220
ADCY7-mRNA	0.101	0.252	-0.394	0.595	1.07	0.761	1.51	0.7	lm.nb	Adenosine Pathway	NM_001114.4:956
AP2S1-mRNA	0.0188	0.0476	-0.0746	0.112	1.01	0.95	1.08	0.704	loglinear	MHC Class II Antigen Presentation	NM_021575.2:665
GLI2-mRNA	-0.0951	0.244	-0.574	0.384	0.936	0.672	1.3	0.707	loglinear	Hedgehog Signaling	NM_005270.4:2180
IKBKB-mRNA	0.0672	0.174	-0.273	0.408	1.05	0.828	1.33	0.709	loglinear	Endotoxin Response, Granulocyte Activity, Inflammasome, Insulin Resistance, MAPK Cell Stress, mTOR, NF-kb, PI3K-Akt, Programmed Cell Death, TLR Signaling	NM_001556.1:1995
LIPG-mRNA	0.0772	0.201	-0.316	0.471	1.05	0.803	1.39	0.71	loglinear	Cholesterol Metabolism	NM_006033.2:1624
CTSL-mRNA	0.0371	0.0963	-0.152	0.226	1.03	0.9	1.17	0.71	loglinear	Autophagy, Collagen Biosynthesis & Modification, ECM Degradation, MHC Class II Antigen Presentation, Programmed Cell Death, TLR Signaling	NM_001912.4:1072
NDUFA1-mRNA	0.0341	0.0887	-0.14	0.208	1.02	0.908	1.16	0.711	loglinear	Fatty Acid Metabolism	NM_004541.3:240
NRP2-mRNA	0.0685	0.18	-0.284	0.421	1.05	0.821	1.34	0.713	loglinear	EMT	NM_003872.2:805
ACACA-mRNA	0.0893	0.236	-0.373	0.552	1.06	0.772	1.47	0.715	lm.nb	De Novo Lipogenesis, Fatty Acid Metabolism	NM_198834.1:3681
RPS6KB2-mRNA	-0.0579	0.154	-0.36	0.244	0.961	0.779	1.18	0.717	loglinear	Autophagy, Insulin Resistance, mTOR, Phagocytic Cell Function, PI3K-Akt, TGF-beta	NM_003952.2:980
PC-mRNA	0.0854	0.228	-0.362	0.533	1.06	0.778	1.45	0.718	loglinear	Gluconeogenesis	NM_000920.3:2055
KIF3A-mRNA	0.0521	0.14	-0.221	0.326	1.04	0.858	1.25	0.718	loglinear	Hedgehog Signaling, MHC Class II Antigen Presentation	NM_007054.5:775
VEGFB-mRNA	-0.0427	0.116	-0.27	0.185	0.971	0.829	1.14	0.722	loglinear	MAPK Cell Stress, PI3K-Akt, Platelet Degranulation	NM_003377.3:687
PTPN6-mRNA	0.0665	0.185	-0.296	0.429	1.05	0.815	1.35	0.728	loglinear	Neutrophil Degranulation, Type I Interferon, Type II Interferon	NM_002831.5:1734
FADD-mRNA	0.11	0.309	-0.495	0.716	1.08	0.709	1.64	0.73	lm.nb	Endotoxin Response, Programmed Cell Death, TLR Signaling	NM_003824.2:1560
NRIP3-mRNA	0.0535	0.152	-0.244	0.351	1.04	0.844	1.28	0.733	loglinear	M2 Activation	NM_020645.2:412
SIRT1-mRNA	0.0482	0.139	-0.224	0.32	1.03	0.856	1.25	0.737	loglinear	Epigenetic Modification, Proteotoxic Stress	NM_012238.4:840
GOT2-mRNA	-0.023	0.0685	-0.157	0.111	0.984	0.897	1.08	0.745	loglinear	Gluconeogenesis	NM_002080.2:2145
PTK2-mRNA	0.0187	0.0568	-0.0927	0.13	1.01	0.938	1.09	0.751	loglinear	Angiogenesis, EMT, Focal Adhesion Kinase, Myofibroblast Regulation, PI3K-Akt	NM_005607.4:3466
ADPGK-mRNA	0.0235	0.0716	-0.117	0.164	1.02	0.922	1.12	0.752	loglinear	De Novo Lipogenesis, Gluconeogenesis	NR_023318.1:1608
CYCS-mRNA	0.0599	0.183	-0.299	0.419	1.04	0.813	1.34	0.752	loglinear	Oxidative Stress, Programmed Cell Death	NM_018947.4:1735
NDUFS3-mRNA	-0.0344	0.113	-0.256	0.188	0.976	0.837	1.14	0.769	loglinear	Fatty Acid Metabolism	NM_004551.1:245
BRAF-mRNA	0.0361	0.12	-0.199	0.271	1.03	0.871	1.21	0.771	loglinear	EMT, Focal Adhesion Kinase, MAPK Cell Stress, mTOR	NM_004333.3:565
MAML2-mRNA	0.0916	0.306	-0.509	0.692	1.07	0.703	1.62	0.773	lm.nb	Notch, Th1 Differentiation	NM_032427.2:1890
PRKAA1-mRNA	-0.035	0.119	-0.268	0.198	0.976	0.83	1.15	0.776	loglinear	Autophagy, Insulin Resistance, mTOR, PI3K-Akt	NM_006251.5:366
NDUFB6-mRNA	-0.0166	0.0578	-0.13	0.0967	0.989	0.914	1.07	0.782	loglinear	Fatty Acid Metabolism	NM_002493.5:33
MAPK11-mRNA	-0.0455	0.162	-0.362	0.271	0.969	0.778	1.21	0.786	loglinear	Angiogenesis, Endotoxin Response, Inflammasome, MAPK Cell Stress, Th17 Differentiation, TLR Signaling	NM_002751.6:418
ITGA4-mRNA	-0.0664	0.236	-0.529	0.396	0.955	0.693	1.32	0.786	loglinear	ECM Synthesis, Focal Adhesion Kinase, PI3K-Akt	NM_000885.4:975
BANF1-mRNA	0.0336	0.12	-0.201	0.268	1.02	0.87	1.2	0.786	loglinear	Cell Cycle	NM_001143985.1:552
LAMTOR4-mRNA	0.0376	0.135	-0.226	0.301	1.03	0.855	1.23	0.787	lm.nb	Autophagy, mTOR	NM_001008395.2:494
RAPGEF2-mRNA	-0.0515	0.185	-0.415	0.312	0.965	0.75	1.24	0.788	loglinear	MAPK Cell Stress	NM_014247.2:3445
SP1-mRNA	0.0413	0.15	-0.252	0.335	1.03	0.839	1.26	0.79	loglinear	EMT, Myofibroblast Regulation, TGF-beta	NM_003109.1:5970
KDM2A-mRNA	0.0385	0.141	-0.238	0.315	1.03	0.848	1.24	0.791	loglinear	Epigenetic Modification	NM_012308.1:3390
TRAF6-mRNA	-0.0382	0.141	-0.314	0.238	0.974	0.804	1.18	0.793	loglinear	Autophagy, Endotoxin Response, Granulocyte Activity, Inflammasome, MAPK Cell Stress, NF-kb, TLR Signaling	NM_145803.2:745
PTPN1-mRNA	-0.0353	0.13	-0.291	0.22	0.976	0.818	1.16	0.793	lm.nb	Insulin Resistance, Type I Interferon, Type II Interferon	NM_002827.3:664
MBTPS2-mRNA	-0.0332	0.124	-0.277	0.21	0.977	0.826	1.16	0.796	loglinear	De Novo Lipogenesis, Proteotoxic Stress	NM_015884.3:1692
MEF2A-mRNA	-0.0288	0.108	-0.24	0.183	0.98	0.847	1.13	0.796	loglinear	Endotoxin Response, TLR Signaling	NM_005587.2:840
ERC1-mRNA	-0.0197	0.0748	-0.166	0.127	0.986	0.891	1.09	0.799	loglinear	NF-kb	NM_178040.1:3940
NF1-mRNA	-0.0258	0.0985	-0.219	0.167	0.982	0.859	1.12	0.8	loglinear	EMT, MAPK Cell Stress	NM_000267.2:1035
SOD1-mRNA	0.0266	0.103	-0.175	0.228	1.02	0.886	1.17	0.803	loglinear	Oxidative Stress, Platelet Degranulation	NM_000454.4:35
KDM3B-mRNA	0.0345	0.138	-0.237	0.305	1.02	0.849	1.24	0.809	loglinear	Epigenetic Modification	NM_016604.3:4178
PRDX6-mRNA	0.0126	0.0523	-0.0899	0.115	1.01	0.94	1.08	0.816	loglinear	Neutrophil Degranulation, Oxidative Stress	NM_004905.2:1390
NCOA2-mRNA	0.0319	0.138	-0.239	0.303	1.02	0.847	1.23	0.823	loglinear	Epigenetic Modification	NM_006540.2:1045
DIAPH1-mRNA	0.0341	0.148	-0.257	0.325	1.02	0.837	1.25	0.824	loglinear	Focal Adhesion Kinase, Neutrophil Degranulation	NM_005219.4:1398
CCS-mRNA	-0.0257	0.113	-0.247	0.195	0.982	0.843	1.14	0.825	loglinear	Oxidative Stress	NM_005125.1:34
TGFB1I1-mRNA	0.0196	0.0914	-0.16	0.199	1.01	0.895	1.15	0.836	loglinear	EMT	NM_001042454.1:355
ATP6V1F-mRNA	0.0271	0.127	-0.221	0.276	1.02	0.858	1.21	0.836	lm.nb	mTOR, Phagocytic Cell Function	NM_001198909.1:673
PDE3B-mRNA	-0.0419	0.198	-0.429	0.345	0.971	0.743	1.27	0.837	lm.nb	Adenosine Pathway, Insulin Signaling	NM_000922.3:1870
ATOX1-mRNA	0.0245	0.119	-0.209	0.258	1.02	0.865	1.2	0.842	loglinear	Oxidative Stress	NM_004045.3:143
UBE4B-mRNA	0.0287	0.14	-0.246	0.303	1.02	0.843	1.23	0.843	lm.nb	Proteotoxic Stress	NM_006048.4:1492
MMP14-mRNA	0.126	0.622	-1.09	1.35	1.09	0.468	2.54	0.845	lm.nb	ECM Degradation, EMT	NM_004995.2:1470
ATP6V1E1-mRNA	-0.0266	0.137	-0.294	0.241	0.982	0.816	1.18	0.85	loglinear	mTOR, Phagocytic Cell Function	NM_001039367.1:1103
PIDD1-mRNA	-0.0452	0.242	-0.52	0.43	0.969	0.697	1.35	0.857	loglinear	NF-kb, Programmed Cell Death	NM_145886.2:2133
CSNK2A1-mRNA	0.00882	0.0484	-0.086	0.104	1.01	0.942	1.07	0.86	loglinear	Cell Cycle, NF-kb, Wnt	NM_177559.2:1930
GSK3B-mRNA	0.0121	0.0752	-0.135	0.16	1.01	0.91	1.12	0.876	loglinear	Cell Cycle, De Novo Lipogenesis, EMT, Focal Adhesion Kinase, Hedgehog Signaling, Insulin Resistance, mTOR, PI3K-Akt, Proteotoxic Stress, Wnt	NM_002093.2:925
CDK4-mRNA	-0.0065	0.0404	-0.0858	0.0728	0.996	0.942	1.05	0.876	loglinear	Cell Cycle, Epigenetic Modification, PI3K-Akt, SASP	NM_000075.2:1055
PPARA-mRNA	-0.0336	0.224	-0.472	0.405	0.977	0.721	1.32	0.885	lm.nb	Insulin Resistance, PPAR Signaling	NM_001001928.2:266
FST-mRNA	-0.0305	0.224	-0.471	0.409	0.979	0.722	1.33	0.895	loglinear	TGF-beta	NM_006350.2:575
ERP29-mRNA	0.0154	0.115	-0.209	0.24	1.01	0.865	1.18	0.897	loglinear	Proteotoxic Stress	NM_001034025.1:816
MFAP3-mRNA	-0.0186	0.141	-0.295	0.257	0.987	0.815	1.2	0.898	loglinear	ECM Synthesis	NM_001242336.1:1214
HSD17B4-mRNA	-0.018	0.145	-0.302	0.266	0.988	0.811	1.2	0.904	loglinear	De Novo Lipogenesis, Fatty Acid Metabolism	NM_000414.2:365
SMAD4-mRNA	0.0123	0.102	-0.188	0.212	1.01	0.878	1.16	0.907	loglinear	Cell Cycle, EMT, TGF-beta, Th17 Differentiation, Wnt	NM_005359.3:1370
ATP7A-mRNA	0.0222	0.191	-0.352	0.396	1.02	0.784	1.32	0.91	loglinear	Oxidative Stress	NM_000052.4:20
IRF3-mRNA	-0.0252	0.225	-0.467	0.416	0.983	0.724	1.33	0.913	loglinear	Endotoxin Response, Inflammasome, TLR Signaling, Type I Interferon, Type II Interferon	NM_001571.5:1303
PDHA1-mRNA	-0.00974	0.0923	-0.191	0.171	0.993	0.876	1.13	0.919	loglinear	De Novo Lipogenesis, Gluconeogenesis	NM_000284.3:1080
TXN-mRNA	0.00757	0.0801	-0.149	0.165	1.01	0.902	1.12	0.927	loglinear	Inflammasome, Oxidative Stress	NM_003329.2:55
APP-mRNA	0.00772	0.0818	-0.153	0.168	1.01	0.9	1.12	0.927	loglinear	Adenosine Pathway, ECM Synthesis, Endotoxin Response, Inflammasome, Platelet Degranulation, TLR Signaling	NM_000484.3:1725
APC-mRNA	0.0185	0.198	-0.369	0.406	1.01	0.774	1.32	0.928	loglinear	Wnt	NM_000038.3:6850
PREX1-mRNA	0.0304	0.328	-0.613	0.674	1.02	0.654	1.6	0.929	lm.nb	Adenosine Pathway	NM_020820.3:6075
TXNDC5-mRNA	0.0115	0.126	-0.236	0.259	1.01	0.849	1.2	0.93	lm.nb	Neutrophil Degranulation, Proteotoxic Stress	NM_030810.2:1820
ZFYVE16-mRNA	0.0144	0.161	-0.3	0.329	1.01	0.812	1.26	0.931	lm.nb	TGF-beta	NM_001105251.2:2292
S100A4-mRNA	-0.0167	0.19	-0.389	0.355	0.989	0.764	1.28	0.932	loglinear	EMT	NM_002961.2:263
COX7B-mRNA	-0.0101	0.123	-0.251	0.231	0.993	0.84	1.17	0.936	lm.nb	Fatty Acid Metabolism	NM_001866.2:159
PHLPP1-mRNA	0.0114	0.143	-0.269	0.292	1.01	0.83	1.22	0.938	loglinear	PI3K-Akt	NM_194449.3:1930
NDUFB5-mRNA	-0.0104	0.135	-0.274	0.254	0.993	0.827	1.19	0.94	lm.nb	Fatty Acid Metabolism	NM_002492.3:502
SLC37A4-mRNA	0.0145	0.2	-0.378	0.407	1.01	0.77	1.33	0.944	loglinear	Gluconeogenesis	NM_001164277.1:1248
TPR-mRNA	-0.00485	0.0737	-0.149	0.14	0.997	0.902	1.1	0.949	loglinear	Cell Cycle, Proteotoxic Stress	NM_003292.2:6825
SREBF1-mRNA	0.00834	0.131	-0.248	0.264	1.01	0.842	1.2	0.951	loglinear	Insulin Resistance	NM_001005291.1:1392
IFI35-mRNA	0.0141	0.265	-0.505	0.534	1.01	0.704	1.45	0.959	lm.nb	Type I Interferon	NM_005533.3:415
SKP1-mRNA	-0.00725	0.141	-0.284	0.269	0.995	0.821	1.21	0.96	lm.nb	Cell Cycle, Endotoxin Response, Granulocyte Activity, Proteotoxic Stress, TGF-beta, TLR Signaling, Wnt	NM_170679.2:630
BCL2L1-mRNA	-0.00918	0.18	-0.362	0.344	0.994	0.778	1.27	0.961	loglinear	Autophagy, EMT, Inflammasome, NF-kb, PI3K-Akt, Programmed Cell Death	NM_138578.1:1560
PRKAG1-mRNA	0.00484	0.112	-0.215	0.225	1	0.861	1.17	0.967	loglinear	Autophagy, Insulin Resistance, mTOR	NM_002733.3:825
MYD88-mRNA	-0.0047	0.127	-0.254	0.245	0.997	0.838	1.18	0.971	loglinear	Endotoxin Response, Inflammasome, MAPK Cell Stress, NF-kb, TLR Signaling	NM_002468.3:2145
NOTCH3-mRNA	0.00684	0.199	-0.383	0.397	1	0.767	1.32	0.973	loglinear	Notch, Th1 Differentiation	NM_000435.2:1965
CXCL16-mRNA	-0.00368	0.119	-0.238	0.23	0.997	0.848	1.17	0.976	loglinear	Chemokine Signaling, Cytokine Signaling, EMT	NM_001100812.1:850
FZD2-mRNA	-0.00909	0.328	-0.651	0.633	0.994	0.637	1.55	0.979	loglinear	mTOR, Wnt	NM_001466.2:845
ACTA2-mRNA	-0.00274	0.118	-0.233	0.228	0.998	0.851	1.17	0.982	loglinear	EMT, Myofibroblast Regulation	NM_001613.1:645
IRF8-mRNA	-0.0157	0.682	-1.35	1.32	0.989	0.392	2.5	0.982	loglinear	Type I Interferon, Type II Interferon	NM_002163.2:253
DYNLL1-mRNA	-0.00249	0.109	-0.217	0.212	0.998	0.86	1.16	0.982	loglinear	Autophagy, Cell Cycle, MHC Class II Antigen Presentation, Neutrophil Degranulation	NM_003746.2:410
ROCK2-mRNA	0.00163	0.0871	-0.169	0.172	1	0.889	1.13	0.986	loglinear	Angiogenesis, EMT, Focal Adhesion Kinase, Wnt	NM_004850.3:3140
ANAPC10-mRNA	-0.00257	0.151	-0.298	0.293	0.998	0.813	1.23	0.987	lm.nb	Cell Cycle, SASP	NM_001256710.1:502
CUL1-mRNA	-0.00046	0.0451	-0.0888	0.0879	1	0.94	1.06	0.992	loglinear	Cell Cycle, Endotoxin Response, Granulocyte Activity, Hedgehog Signaling, Proteotoxic Stress, TGF-beta, TLR Signaling, Wnt	NM_003592.2:1487

## Sheet: YAP KO vs WT ref
	Log2 fold change	std error (log2)	Lower confidence limit (log2)	Upper confidence limit (log2)	Linear fold change	Lower confidence limit (linear)	Upper confidence limit (linear)	P-value	method	Gene.sets	probe.ID
COL7A1-mRNA	-3.69	0.196	-4.07	-3.31	0.0775	0.0594	0.101	6.53e-08	loglinear	Collagen Biosynthesis & Modification, ECM Degradation, ECM Synthesis	NM_000094.2:390
COL5A1-mRNA	-2.66	0.145	-2.94	-2.38	0.158	0.13	0.193	8.14e-08	loglinear	Collagen Biosynthesis & Modification, ECM Synthesis, PDGF Signaling	NM_000093.3:872
CCN2-mRNA	-2.94	0.165	-3.26	-2.62	0.13	0.104	0.163	9.98e-08	lm.nb	EMT, Myofibroblast Regulation	NM_001901.2:1100
THBS1-mRNA	-3.06	0.194	-3.44	-2.68	0.12	0.0922	0.156	2.58e-07	loglinear	ECM Synthesis, Focal Adhesion Kinase, PDGF Signaling, PI3K-Akt, Platelet Degranulation, TGF-beta	NM_003246.2:3465
LRP1-mRNA	1.13	0.0793	0.977	1.29	2.19	1.97	2.44	5.65e-07	loglinear	Adenosine Pathway, Cholesterol Metabolism	NM_002332.2:4240
CASP4-mRNA	-1.81	0.13	-2.07	-1.56	0.284	0.238	0.339	6.72e-07	loglinear	Inflammasome	NM_001225.3:88
TJP2-mRNA	-1.13	0.0933	-1.32	-0.951	0.456	0.401	0.517	1.94e-06	loglinear	Hippo Pathway	NM_004817.2:2785
TGFB1-mRNA	-1.14	0.0989	-1.34	-0.949	0.453	0.396	0.518	2.86e-06	loglinear	Cell Cycle, Cytokine Signaling, ECM Synthesis, EMT, MAPK Cell Stress, Myofibroblast Regulation, Platelet Degranulation, TGF-beta, Th17 Differentiation	NM_000660.3:1260
CD44-mRNA	-1.82	0.168	-2.15	-1.5	0.282	0.225	0.355	4.51e-06	loglinear	ECM Degradation, ECM Synthesis, EMT, Neutrophil Degranulation, Type II Interferon	NM_001001392.1:429
VEGFA-mRNA	0.971	0.0895	0.796	1.15	1.96	1.74	2.21	4.59e-06	loglinear	Angiogenesis, EMT, Hypoxia, MAPK Cell Stress, PI3K-Akt, Platelet Degranulation	NM_001025366.1:1325
HSBP1-mRNA	-0.449	0.0426	-0.532	-0.365	0.733	0.691	0.776	5.73e-06	loglinear	Proteotoxic Stress	NM_001537.2:1700
PSMB8-mRNA	-2.82	0.285	-3.38	-2.26	0.141	0.0959	0.208	9.19e-06	loglinear	Cell Cycle, Granulocyte Activity, Hypoxia, Type I Interferon	NM_004159.4:1215
ITGA1-mRNA	-0.912	0.1	-1.11	-0.716	0.532	0.464	0.609	1.68e-05	loglinear	ECM Synthesis, Focal Adhesion Kinase, PI3K-Akt	NM_181501.1:1875
FN1-mRNA	-1.19	0.132	-1.45	-0.934	0.437	0.365	0.523	1.84e-05	loglinear	ECM Synthesis, EMT, Focal Adhesion Kinase, PI3K-Akt, Platelet Degranulation	NM_212482.1:1776
CXCR4-mRNA	0.496	0.0602	0.378	0.614	1.41	1.3	1.53	3.53e-05	loglinear	Chemokine Signaling, Cytokine Signaling, EMT, M2 Activation	NM_003467.2:1335
WWC1-mRNA	-0.711	0.0895	-0.886	-0.536	0.611	0.541	0.69	4.59e-05	loglinear	Hippo Pathway	NM_001161662.1:619
SCIN-mRNA	-1.44	0.182	-1.8	-1.09	0.368	0.288	0.471	4.62e-05	loglinear	Phagocytic Cell Function	NM_033128.3:710
PANX1-mRNA	-0.635	0.0818	-0.796	-0.475	0.644	0.576	0.719	5.42e-05	loglinear	Inflammasome	NM_015368.3:2200
HLA-B-mRNA	-0.63	0.0814	-0.79	-0.47	0.646	0.579	0.722	5.54e-05	loglinear	Neutrophil Degranulation, Type I Interferon, Type II Interferon	NM_005514.6:937
RAC3-mRNA	0.689	0.09	0.513	0.865	1.61	1.43	1.82	5.97e-05	loglinear	Angiogenesis, Focal Adhesion Kinase, MAPK Cell Stress, Wnt	NM_005052.2:702
APLP2-mRNA	-0.943	0.125	-1.19	-0.698	0.52	0.439	0.616	6.58e-05	lm.nb	Platelet Degranulation	NM_001243299.1:2855
KLF5-mRNA	-1.31	0.174	-1.65	-0.966	0.404	0.319	0.512	6.93e-05	loglinear	Myofibroblast Regulation	NM_001730.3:732
SYK-mRNA	-0.815	0.109	-1.03	-0.602	0.568	0.49	0.659	6.98e-05	loglinear	Granulocyte Activity, NF-kb, Phagocytic Cell Function, PI3K-Akt	NM_003177.5:808
CTSD-mRNA	-0.733	0.0989	-0.927	-0.54	0.601	0.526	0.688	7.49e-05	loglinear	Autophagy, ECM Degradation, MHC Class II Antigen Presentation, Neutrophil Degranulation, Programmed Cell Death	NM_001909.3:1495
SERPINH1-mRNA	-0.526	0.0727	-0.668	-0.383	0.695	0.629	0.767	8.97e-05	loglinear	Collagen Biosynthesis & Modification	NM_001235.2:880
IFI27-mRNA	1.2	0.169	0.873	1.53	2.3	1.83	2.9	9.81e-05	loglinear	Type I Interferon	NM_005532.3:390
HLA-DQA1-mRNA	-1.65	0.238	-2.12	-1.18	0.319	0.231	0.441	0.000121	loglinear	MHC Class II Antigen Presentation, Type II Interferon	NM_002122.3:261
NPC1-mRNA	-0.527	0.0773	-0.678	-0.375	0.694	0.625	0.771	0.000136	loglinear	Cholesterol Metabolism	NM_000271.3:3300
COL4A2-mRNA	-0.533	0.0787	-0.687	-0.379	0.691	0.621	0.769	0.000142	loglinear	Collagen Biosynthesis & Modification, ECM Degradation, ECM Synthesis, Focal Adhesion Kinase, PDGF Signaling, PI3K-Akt	NM_001846.2:1150
COL1A1-mRNA	-1.81	0.269	-2.34	-1.29	0.285	0.198	0.41	0.000146	loglinear	Collagen Biosynthesis & Modification, ECM Degradation, ECM Synthesis, Focal Adhesion Kinase, PI3K-Akt	NM_000088.3:5210
GNG2-mRNA	0.587	0.087	0.416	0.757	1.5	1.33	1.69	0.000146	loglinear	Adenosine Pathway, PI3K-Akt	NM_053064.4:1790
LAMC1-mRNA	-0.442	0.0667	-0.573	-0.311	0.736	0.672	0.806	0.000165	loglinear	ECM Degradation, ECM Synthesis, Focal Adhesion Kinase, PI3K-Akt	NM_002293.3:4915
CBL-mRNA	-0.558	0.0848	-0.724	-0.391	0.679	0.606	0.762	0.000173	loglinear	TGF-beta	NM_005188.2:7485
NRIP3-mRNA	-0.988	0.152	-1.28	-0.69	0.504	0.41	0.62	0.000186	loglinear	M2 Activation	NM_020645.2:412
RPS27A-mRNA	0.335	0.0525	0.233	0.438	1.26	1.17	1.35	0.000211	loglinear	Cell Cycle, Endotoxin Response, Granulocyte Activity, Hypoxia, Inflammasome, SASP, TGF-beta, TLR Signaling	NM_002954.5:650
MMP2-mRNA	-1.62	0.254	-2.12	-1.12	0.326	0.231	0.46	0.000214	loglinear	ECM Degradation, EMT	NM_004530.2:2360
COL4A1-mRNA	-0.612	0.0964	-0.801	-0.423	0.654	0.574	0.746	0.00022	loglinear	Collagen Biosynthesis & Modification, ECM Degradation, ECM Synthesis, Focal Adhesion Kinase, PDGF Signaling, PI3K-Akt	NM_001845.4:780
GOT2-mRNA	-0.432	0.0685	-0.566	-0.298	0.741	0.675	0.813	0.000231	loglinear	Gluconeogenesis	NM_002080.2:2145
FABP5-mRNA	0.343	0.0544	0.236	0.449	1.27	1.18	1.37	0.000235	loglinear	Neutrophil Degranulation, PPAR Signaling	NM_001444.1:100
IFI6-mRNA	-1.04	0.172	-1.38	-0.707	0.485	0.384	0.613	0.000297	lm.nb	Type I Interferon	NM_002038.3:432
CYP1A1-mRNA	-1.34	0.222	-1.78	-0.905	0.395	0.292	0.534	0.000313	loglinear	Fatty Acid Metabolism	NM_000499.3:695
MMP14-mRNA	2.92	0.489	1.96	3.87	7.55	3.88	14.7	0.000337	lm.nb	ECM Degradation, EMT	NM_004995.2:1470
BAX-mRNA	0.264	0.0444	0.177	0.351	1.2	1.13	1.28	0.000344	loglinear	Programmed Cell Death, Proteotoxic Stress	NM_138761.3:342
CTNND1-mRNA	-0.537	0.0915	-0.716	-0.357	0.689	0.609	0.781	0.000376	loglinear	Angiogenesis, EMT	NM_001331.2:146
YWHAB-mRNA	-0.57	0.0975	-0.762	-0.379	0.673	0.59	0.769	0.000382	loglinear	Cell Cycle, De Novo Lipogenesis, Hippo Pathway, mTOR, PI3K-Akt	NM_003404.4:482
TLN1-mRNA	-0.553	0.0963	-0.742	-0.365	0.681	0.598	0.777	0.000432	loglinear	Focal Adhesion Kinase, Platelet Degranulation	NM_006289.3:1460
NDUFB6-mRNA	-0.323	0.0578	-0.436	-0.209	0.8	0.739	0.865	0.00052	loglinear	Fatty Acid Metabolism	NM_002493.5:33
LPCAT1-mRNA	-0.472	0.0849	-0.638	-0.305	0.721	0.643	0.809	0.000539	loglinear	Neutrophil Degranulation	NM_024830.3:1831
JAG2-mRNA	0.742	0.135	0.477	1.01	1.67	1.39	2.01	0.00058	loglinear	EMT, Notch, Th2 Differentiation	NM_145159.1:4225
RELA-mRNA	-0.486	0.089	-0.661	-0.312	0.714	0.633	0.805	0.000596	loglinear	Inflammasome, NF-kb	NM_021975.3:1990
COX6B1-mRNA	-0.274	0.0504	-0.373	-0.175	0.827	0.772	0.886	0.000619	loglinear	Fatty Acid Metabolism	NM_001863.4:264
SERPINF1-mRNA	1.49	0.275	0.95	2.03	2.81	1.93	4.08	0.000635	lm.nb	Wnt	NM_002615.4:888
BCL2-mRNA	1.12	0.211	0.71	1.54	2.18	1.64	2.9	0.000703	loglinear	Autophagy, EMT, Focal Adhesion Kinase, Hedgehog Signaling, Inflammasome, NF-kb, PI3K-Akt, Programmed Cell Death, Proteotoxic Stress	NM_000657.2:947
AMOTL1-mRNA	-0.502	0.0947	-0.688	-0.316	0.706	0.621	0.803	0.000731	loglinear	Hippo Pathway	NM_001301007.1:1405
ACSL4-mRNA	-0.315	0.0599	-0.433	-0.198	0.804	0.741	0.872	0.000765	loglinear	Fatty Acid Metabolism, PPAR Signaling	NM_004458.2:385
KDM2A-mRNA	-0.737	0.141	-1.01	-0.461	0.6	0.495	0.726	0.000791	loglinear	Epigenetic Modification	NM_012308.1:3390
TRAF2-mRNA	-0.492	0.0953	-0.679	-0.306	0.711	0.625	0.809	0.000857	loglinear	MAPK Cell Stress, NF-kb, Programmed Cell Death, Proteotoxic Stress	NM_021138.3:1325
ILK-mRNA	-0.657	0.128	-0.907	-0.406	0.634	0.533	0.754	0.00088	loglinear	EMT, Focal Adhesion Kinase, PPAR Signaling	NM_004517.2:983
PRKDC-mRNA	0.24	0.0481	0.146	0.334	1.18	1.11	1.26	0.00107	loglinear	Cell Cycle, Inflammasome	NM_006904.6:12750
EHMT1-mRNA	-0.303	0.061	-0.422	-0.183	0.811	0.746	0.881	0.0011	loglinear	Epigenetic Modification, SASP	NM_024757.3:230
CYP2J2-mRNA	-0.725	0.146	-1.01	-0.438	0.605	0.496	0.738	0.00112	loglinear	Fatty Acid Metabolism	NM_000775.2:370
AP1G1-mRNA	-0.535	0.108	-0.746	-0.323	0.69	0.596	0.8	0.00113	loglinear	MHC Class II Antigen Presentation	NM_001030007.1:2630
CSNK1E-mRNA	-0.242	0.0501	-0.34	-0.144	0.846	0.79	0.905	0.0013	loglinear	Cell Cycle, Hedgehog Signaling, Wnt	NM_152221.2:905
SRC-mRNA	-0.408	0.0846	-0.574	-0.242	0.754	0.672	0.846	0.00133	loglinear	Angiogenesis, EMT, Focal Adhesion Kinase, PDGF Signaling	NM_005417.3:1410
PROS1-mRNA	-0.513	0.107	-0.722	-0.305	0.701	0.606	0.81	0.00133	loglinear	Complement Activation, Platelet Degranulation	NM_000313.1:875
PTPA-mRNA	-0.527	0.11	-0.742	-0.312	0.694	0.598	0.805	0.00135	loglinear	Insulin Resistance	NM_021131.4:921
CCL2-mRNA	-0.914	0.19	-1.29	-0.541	0.531	0.41	0.687	0.00135	loglinear	Chemokine Signaling, Cytokine Signaling	NM_002982.3:123
NCAM1-mRNA	-0.731	0.152	-1.03	-0.432	0.603	0.49	0.741	0.00136	loglinear	ECM Synthesis, Type II Interferon	NM_000615.5:1620
STAT1-mRNA	-0.619	0.13	-0.874	-0.365	0.651	0.546	0.777	0.00141	lm.nb	Chemokine Signaling, M1 Activation, PDGF Signaling, Th1 Differentiation, TLR Signaling	NM_139266.1:455
NDUFC1-mRNA	0.337	0.0711	0.198	0.477	1.26	1.15	1.39	0.00145	loglinear	Fatty Acid Metabolism	NM_002494.2:57
STAT3-mRNA	-0.321	0.0676	-0.453	-0.188	0.801	0.73	0.878	0.00146	loglinear	Chemokine Signaling, EMT, Insulin Resistance, PDGF Signaling, SASP, Th17 Differentiation	NM_003150.3:2060
ITGB1-mRNA	-0.396	0.0841	-0.561	-0.231	0.76	0.678	0.852	0.00153	loglinear	ECM Synthesis, EMT, Focal Adhesion Kinase, PI3K-Akt	NM_002211.3:355
EP300-mRNA	-0.463	0.0987	-0.656	-0.269	0.726	0.634	0.83	0.00156	loglinear	Cell Cycle, Epigenetic Modification, Hypoxia, Inflammasome, Notch, Proteotoxic Stress, TGF-beta, Wnt	NM_001429.2:715
EGR1-mRNA	-0.744	0.159	-1.05	-0.433	0.597	0.481	0.741	0.00157	loglinear	EMT, Type I Interferon	NM_001964.2:1505
PARP4-mRNA	-0.241	0.0515	-0.342	-0.14	0.846	0.789	0.908	0.00159	loglinear	Programmed Cell Death	NM_006437.3:1170
CDK4-mRNA	0.188	0.0404	0.108	0.267	1.14	1.08	1.2	0.00167	loglinear	Cell Cycle, Epigenetic Modification, PI3K-Akt, SASP	NM_000075.2:1055
OCLN-mRNA	-0.591	0.129	-0.845	-0.337	0.664	0.557	0.791	0.00183	loglinear	EMT	NM_002538.3:1975
TIMP2-mRNA	-0.417	0.094	-0.601	-0.232	0.749	0.659	0.851	0.00219	loglinear	ECM Degradation, Neutrophil Degranulation	NM_003255.4:1555
CTSL-mRNA	-0.426	0.0963	-0.615	-0.237	0.744	0.653	0.848	0.00222	loglinear	Autophagy, Collagen Biosynthesis & Modification, ECM Degradation, MHC Class II Antigen Presentation, Programmed Cell Death, TLR Signaling	NM_001912.4:1072
GCNT1-mRNA	-0.855	0.196	-1.24	-0.471	0.553	0.423	0.722	0.00241	loglinear	De Novo Lipogenesis	NM_001097633.1:1250
ALDH7A1-mRNA	-0.398	0.0923	-0.579	-0.217	0.759	0.67	0.86	0.00258	loglinear	Fatty Acid Metabolism, Gluconeogenesis	NM_001182.3:2855
RAPGEF1-mRNA	-0.455	0.106	-0.663	-0.247	0.729	0.632	0.843	0.00265	loglinear	Focal Adhesion Kinase, PDGF Signaling	NM_005312.2:1705
GRB10-mRNA	0.347	0.0808	0.188	0.505	1.27	1.14	1.42	0.00266	loglinear	Insulin Signaling, mTOR	NM_001001555.2:4715
GREM1-mRNA	-0.772	0.185	-1.13	-0.41	0.586	0.456	0.753	0.00308	loglinear	EMT	NM_013372.5:575
PTPN1-mRNA	-0.55	0.132	-0.809	-0.291	0.683	0.571	0.817	0.00314	lm.nb	Insulin Resistance, Type I Interferon, Type II Interferon	NM_002827.3:664
NDUFA1-mRNA	0.369	0.0887	0.195	0.543	1.29	1.14	1.46	0.00319	loglinear	Fatty Acid Metabolism	NM_004541.3:240
IL1RAP-mRNA	-0.665	0.16	-0.979	-0.351	0.631	0.507	0.784	0.00321	loglinear	Cytokine Signaling, MAPK Cell Stress, Th17 Differentiation	NM_002182.2:460
DDIT3-mRNA	0.669	0.164	0.346	0.991	1.59	1.27	1.99	0.0036	loglinear	MAPK Cell Stress, Programmed Cell Death, Proteotoxic Stress	NM_004083.4:40
CASP7-mRNA	-0.357	0.0881	-0.53	-0.185	0.781	0.693	0.88	0.00365	loglinear	Programmed Cell Death	NM_001227.3:915
LGALS3-mRNA	-0.522	0.13	-0.777	-0.267	0.696	0.584	0.831	0.00387	loglinear	Neutrophil Degranulation	NM_001177388.1:495
PRDX6-mRNA	-0.209	0.0523	-0.311	-0.106	0.865	0.806	0.929	0.00401	loglinear	Neutrophil Degranulation, Oxidative Stress	NM_004905.2:1390
VIM-mRNA	-0.476	0.12	-0.711	-0.24	0.719	0.611	0.847	0.00417	loglinear	EMT	NM_003380.2:694
TRAF6-mRNA	-0.548	0.141	-0.824	-0.272	0.684	0.565	0.828	0.00463	loglinear	Autophagy, Endotoxin Response, Granulocyte Activity, Inflammasome, MAPK Cell Stress, NF-kb, TLR Signaling	NM_145803.2:745
F11R-mRNA	-0.438	0.113	-0.66	-0.217	0.738	0.633	0.861	0.0047	loglinear	TGF-beta	NM_144503.1:3650
HLA-F-mRNA	-0.334	0.0866	-0.504	-0.164	0.793	0.705	0.892	0.00483	loglinear	Type I Interferon, Type II Interferon	NM_001098479.1:575
NDUFS5-mRNA	0.239	0.0623	0.117	0.361	1.18	1.08	1.28	0.00497	loglinear	Fatty Acid Metabolism	NM_004552.2:136
LATS1-mRNA	-0.165	0.0435	-0.25	-0.0795	0.892	0.841	0.946	0.00534	loglinear	EMT, Hippo Pathway	NM_004690.2:1090
CXCL16-mRNA	-0.45	0.119	-0.685	-0.216	0.732	0.622	0.861	0.00545	loglinear	Chemokine Signaling, Cytokine Signaling, EMT	NM_001100812.1:850
NID1-mRNA	-0.418	0.112	-0.637	-0.2	0.748	0.643	0.871	0.00565	loglinear	ECM Degradation, ECM Synthesis	NM_002508.2:3545
PLPP4-mRNA	-0.695	0.185	-1.06	-0.331	0.618	0.48	0.795	0.00566	loglinear	De Novo Lipogenesis	NM_001030059.1:1348
PRKACA-mRNA	-0.267	0.0713	-0.406	-0.127	0.831	0.755	0.916	0.00569	loglinear	Angiogenesis, Autophagy, Cell Cycle, Hedgehog Signaling, MAPK Cell Stress, Wnt	NM_002730.3:400
BST2-mRNA	0.739	0.199	0.349	1.13	1.67	1.27	2.19	0.00588	lm.nb	Neutrophil Degranulation, Type I Interferon	NM_004335.2:20
SNAI2-mRNA	0.761	0.205	0.359	1.16	1.69	1.28	2.24	0.00594	loglinear	EMT	NM_003068.3:740
SMAD3-mRNA	-0.359	0.097	-0.549	-0.169	0.78	0.683	0.889	0.00601	loglinear	Cell Cycle, EMT, Myofibroblast Regulation, TGF-beta, Th17 Differentiation, Wnt	NM_005902.3:4220
NDUFS3-mRNA	-0.418	0.113	-0.641	-0.196	0.748	0.641	0.873	0.0061	loglinear	Fatty Acid Metabolism	NM_004551.1:245
NCOA2-mRNA	0.5	0.138	0.23	0.771	1.41	1.17	1.71	0.00677	loglinear	Epigenetic Modification	NM_006540.2:1045
MAP3K1-mRNA	-0.412	0.116	-0.638	-0.185	0.752	0.643	0.879	0.00735	loglinear	Endotoxin Response, Granulocyte Activity, MAPK Cell Stress, TLR Signaling	NM_005921.1:2525
IRF8-mRNA	-2.43	0.682	-3.76	-1.09	0.186	0.0736	0.469	0.00739	loglinear	Type I Interferon, Type II Interferon	NM_002163.2:253
FASN-mRNA	-0.243	0.0686	-0.377	-0.108	0.845	0.77	0.928	0.00763	loglinear	De Novo Lipogenesis, Fatty Acid Metabolism	NM_004104.4:5387
TRRAP-mRNA	0.176	0.0501	0.0775	0.274	1.13	1.06	1.21	0.008	loglinear	Epigenetic Modification	NM_003496.2:770
TGFBR2-mRNA	-0.583	0.167	-0.91	-0.256	0.668	0.532	0.838	0.00817	loglinear	Cytokine Signaling, MAPK Cell Stress, TGF-beta, Th17 Differentiation	NM_001024847.1:1760
IL6ST-mRNA	-0.472	0.136	-0.738	-0.206	0.721	0.6	0.867	0.00837	loglinear	Cytokine Signaling, Th17 Differentiation	NM_002184.2:2505
ADCY7-mRNA	-1.05	0.304	-1.65	-0.458	0.482	0.319	0.728	0.00848	lm.nb	Adenosine Pathway	NM_001114.4:956
THBS3-mRNA	0.463	0.134	0.201	0.725	1.38	1.15	1.65	0.00853	loglinear	ECM Synthesis, Focal Adhesion Kinase, PDGF Signaling, PI3K-Akt	NM_001252607.1:810
NCEH1-mRNA	-0.82	0.241	-1.29	-0.348	0.566	0.408	0.786	0.00928	lm.nb	Cholesterol Metabolism	NM_020792.4:1350
NR1H3-mRNA	-1.01	0.296	-1.59	-0.426	0.498	0.333	0.744	0.00935	loglinear	De Novo Lipogenesis, Insulin Resistance, PPAR Signaling	NM_005693.2:1575
PSENEN-mRNA	-0.242	0.073	-0.385	-0.0991	0.845	0.766	0.934	0.0106	loglinear	Notch	NM_172341.1:250
DLL1-mRNA	0.503	0.152	0.204	0.801	1.42	1.15	1.74	0.0108	loglinear	Notch, Th1 Differentiation	NM_005618.3:2580
ELOVL6-mRNA	-0.422	0.13	-0.677	-0.168	0.746	0.625	0.89	0.0117	loglinear	De Novo Lipogenesis, Fatty Acid Metabolism	NM_001130721.1:1035
SSR4-mRNA	0.481	0.148	0.191	0.772	1.4	1.14	1.71	0.0117	loglinear	Proteotoxic Stress	NM_006280.1:350
CCS-mRNA	-0.364	0.113	-0.585	-0.143	0.777	0.667	0.906	0.0121	loglinear	Oxidative Stress	NM_005125.1:34
PSMC3-mRNA	-0.426	0.134	-0.687	-0.164	0.745	0.621	0.893	0.0129	lm.nb	Cell Cycle, Granulocyte Activity, Hypoxia, Neutrophil Degranulation	NM_002804.4:76
HLA-E-mRNA	-0.258	0.081	-0.416	-0.0988	0.836	0.749	0.934	0.013	loglinear	Type I Interferon, Type II Interferon	NM_005516.4:1204
ARHGEF6-mRNA	0.223	0.0703	0.0853	0.361	1.17	1.06	1.28	0.0131	loglinear	Adenosine Pathway	NM_004840.2:1465
YWHAE-mRNA	-0.163	0.052	-0.265	-0.061	0.893	0.832	0.959	0.0139	loglinear	Cell Cycle, De Novo Lipogenesis, Hippo Pathway, PI3K-Akt, Proteotoxic Stress	NM_006761.4:770
LRP6-mRNA	0.276	0.0882	0.103	0.449	1.21	1.07	1.36	0.014	loglinear	EMT, mTOR, Wnt	NM_002336.1:2185
NEDD8-mRNA	0.302	0.0992	0.108	0.497	1.23	1.08	1.41	0.0159	loglinear	TGF-beta	NM_006156.2:330
BANF1-mRNA	-0.363	0.12	-0.598	-0.128	0.778	0.661	0.915	0.0162	loglinear	Cell Cycle	NM_001143985.1:552
SOD1-mRNA	-0.31	0.103	-0.511	-0.108	0.807	0.702	0.928	0.0169	loglinear	Oxidative Stress, Platelet Degranulation	NM_000454.4:35
HIKESHI-mRNA	-0.354	0.119	-0.587	-0.122	0.782	0.666	0.919	0.0174	loglinear	Proteotoxic Stress	NM_016401.4:499
LIPG-mRNA	-0.593	0.201	-0.987	-0.2	0.663	0.505	0.87	0.0182	loglinear	Cholesterol Metabolism	NM_006033.2:1624
DAPK1-mRNA	-0.369	0.125	-0.614	-0.124	0.774	0.653	0.918	0.0184	loglinear	Autophagy, EMT	NM_001288729.1:1810
MLXIPL-mRNA	0.771	0.262	0.258	1.28	1.71	1.2	2.44	0.0185	loglinear	De Novo Lipogenesis, Insulin Resistance	NM_032951.2:2805
JAK2-mRNA	-0.596	0.204	-0.995	-0.197	0.662	0.502	0.873	0.0191	lm.nb	Cell Cycle, Chemokine Signaling, EMT, Epigenetic Modification, PI3K-Akt, Th1 Differentiation, Th17 Differentiation, Type II Interferon	NM_004972.3:1464
DUSP7-mRNA	0.528	0.181	0.174	0.882	1.44	1.13	1.84	0.0191	lm.nb	Endotoxin Response, MAPK Cell Stress, TLR Signaling	NM_001947.2:1065
CHMP4B-mRNA	-0.453	0.157	-0.761	-0.146	0.73	0.59	0.904	0.0201	loglinear	Autophagy	NM_176812.4:1164
APP-mRNA	-0.236	0.0818	-0.397	-0.0759	0.849	0.76	0.949	0.0203	loglinear	Adenosine Pathway, ECM Synthesis, Endotoxin Response, Inflammasome, Platelet Degranulation, TLR Signaling	NM_000484.3:1725
PTGER4-mRNA	-0.6	0.209	-1.01	-0.191	0.66	0.497	0.876	0.0206	loglinear	Adenosine Pathway	NM_000958.2:976
INPP5D-mRNA	0.789	0.275	0.251	1.33	1.73	1.19	2.51	0.0206	loglinear	Phagocytic Cell Function	NM_005541.3:4075
NCSTN-mRNA	-0.259	0.0911	-0.438	-0.0806	0.836	0.738	0.946	0.0217	loglinear	ECM Degradation, EMT, Neutrophil Degranulation, Notch	NM_015331.2:540
NOTCH1-mRNA	-0.253	0.0893	-0.428	-0.0783	0.839	0.743	0.947	0.0219	loglinear	EMT, Myofibroblast Regulation, Notch, Th2 Differentiation	NM_017617.3:8211
ADAM9-mRNA	-0.252	0.0902	-0.428	-0.0748	0.84	0.743	0.949	0.0236	loglinear	ECM Degradation	NM_001005845.1:695
JUN-mRNA	0.284	0.102	0.0844	0.484	1.22	1.06	1.4	0.0236	loglinear	Endotoxin Response, Focal Adhesion Kinase, Granulocyte Activity, MAPK Cell Stress, Programmed Cell Death, SASP, TLR Signaling, Wnt	NM_002228.3:140
OAS1-mRNA	-1.56	0.559	-2.65	-0.459	0.34	0.159	0.727	0.0239	lm.nb	Type I Interferon, Type II Interferon	NM_001032409.1:805
LPL-mRNA	-0.676	0.244	-1.15	-0.198	0.626	0.45	0.872	0.0241	loglinear	Adenosine Pathway, Cholesterol Metabolism, PPAR Signaling	NM_000237.2:2240
MAPK11-mRNA	-0.446	0.162	-0.763	-0.13	0.734	0.589	0.914	0.0246	loglinear	Angiogenesis, Endotoxin Response, Inflammasome, MAPK Cell Stress, Th17 Differentiation, TLR Signaling	NM_002751.6:418
BRPF3-mRNA	0.235	0.0851	0.0679	0.401	1.18	1.05	1.32	0.0247	loglinear	Epigenetic Modification, Platelet Degranulation	NM_015695.2:355
NID2-mRNA	-0.318	0.116	-0.545	-0.0912	0.802	0.685	0.939	0.0252	loglinear	ECM Synthesis	NM_007361.3:1995
ATG101-mRNA	-0.218	0.0794	-0.373	-0.0623	0.86	0.772	0.958	0.0253	loglinear	Autophagy	NM_021934.4:939
PSMB7-mRNA	-0.479	0.175	-0.823	-0.135	0.717	0.565	0.911	0.0259	lm.nb	Cell Cycle, Granulocyte Activity, Hypoxia, Neutrophil Degranulation	NM_002799.2:420
FST-mRNA	-0.612	0.224	-1.05	-0.172	0.654	0.482	0.887	0.0259	loglinear	TGF-beta	NM_006350.2:575
HMOX1-mRNA	-0.724	0.267	-1.25	-0.201	0.605	0.421	0.87	0.0265	loglinear	EMT	NM_002133.2:781
YWHAQ-mRNA	-0.187	0.0696	-0.323	-0.0503	0.879	0.799	0.966	0.0278	loglinear	Cell Cycle, De Novo Lipogenesis, PI3K-Akt	NM_006826.2:1360
JAG1-mRNA	-0.3	0.113	-0.521	-0.0788	0.812	0.697	0.947	0.0289	loglinear	EMT, Notch, Th2 Differentiation	NM_000214.2:915
ALAD-mRNA	-0.972	0.372	-1.7	-0.242	0.51	0.307	0.845	0.0311	lm.nb	De Novo Lipogenesis, Neutrophil Degranulation	NM_000031.5:542
DIAPH1-mRNA	-0.385	0.148	-0.676	-0.0941	0.766	0.626	0.937	0.0319	loglinear	Focal Adhesion Kinase, Neutrophil Degranulation	NM_005219.4:1398
ICAM1-mRNA	1.27	0.493	0.302	2.23	2.41	1.23	4.7	0.033	loglinear	NF-kb, Type II Interferon	NM_000201.2:2253
LAMA3-mRNA	0.157	0.0611	0.0373	0.277	1.12	1.03	1.21	0.0331	loglinear	Collagen Biosynthesis & Modification, ECM Degradation, ECM Synthesis, Focal Adhesion Kinase, PI3K-Akt	NM_000227.3:4260
PTPN12-mRNA	0.304	0.119	0.072	0.537	1.23	1.05	1.45	0.0333	loglinear	PDGF Signaling	NM_002835.3:2427
PTK2-mRNA	0.146	0.0568	0.0344	0.257	1.11	1.02	1.2	0.0334	loglinear	Angiogenesis, EMT, Focal Adhesion Kinase, Myofibroblast Regulation, PI3K-Akt	NM_005607.4:3466
FAS-mRNA	-0.432	0.169	-0.764	-0.1	0.741	0.589	0.933	0.034	loglinear	Cytokine Signaling, MAPK Cell Stress, Programmed Cell Death	NM_000043.4:398
ISG15-mRNA	-0.802	0.315	-1.42	-0.185	0.573	0.374	0.88	0.0344	lm.nb	Type I Interferon	NM_005101.3:305
PGM1-mRNA	0.153	0.0604	0.0349	0.272	1.11	1.02	1.21	0.0348	loglinear	De Novo Lipogenesis, Gluconeogenesis, Neutrophil Degranulation	NM_001172818.1:2165
KAT6A-mRNA	0.241	0.0961	0.0521	0.429	1.18	1.04	1.35	0.0368	loglinear	Epigenetic Modification	NM_001099412.1:550
HLA-A-mRNA	-0.274	0.11	-0.489	-0.0593	0.827	0.713	0.96	0.0369	loglinear	Neutrophil Degranulation, Type I Interferon, Type II Interferon	NM_002116.5:1000
CPT1A-mRNA	-0.45	0.18	-0.804	-0.0966	0.732	0.573	0.935	0.0372	loglinear	Fatty Acid Metabolism, Insulin Resistance, PPAR Signaling	NM_001876.3:1355
NPHP4-mRNA	0.353	0.143	0.0732	0.633	1.28	1.05	1.55	0.0386	loglinear	Hippo Pathway	NM_015102.3:2126
TXNDC5-mRNA	-0.313	0.127	-0.561	-0.0643	0.805	0.678	0.956	0.0389	lm.nb	Neutrophil Degranulation, Proteotoxic Stress	NM_030810.2:1820
SREBF1-mRNA	-0.32	0.131	-0.576	-0.0641	0.801	0.671	0.957	0.0399	loglinear	Insulin Resistance	NM_001005291.1:1392
PSMD13-mRNA	-0.381	0.156	-0.687	-0.0748	0.768	0.621	0.949	0.0406	lm.nb	Cell Cycle, Granulocyte Activity, Hypoxia, Neutrophil Degranulation	NM_175932.2:668
HLA-DPA1-mRNA	0.571	0.236	0.108	1.03	1.49	1.08	2.05	0.0421	lm.nb	MHC Class II Antigen Presentation, Type II Interferon	NM_033554.2:857
SEC61B-mRNA	-0.259	0.107	-0.47	-0.0489	0.835	0.722	0.967	0.0422	loglinear	Proteotoxic Stress	NM_006808.2:344
TGFBR1-mRNA	-0.326	0.135	-0.591	-0.0606	0.798	0.664	0.959	0.0426	lm.nb	Cytokine Signaling, EMT, MAPK Cell Stress, TGF-beta, Th17 Differentiation	NM_004612.2:1255
FLT1-mRNA	-0.343	0.144	-0.625	-0.0607	0.789	0.649	0.959	0.0444	loglinear	EMT, MAPK Cell Stress, PI3K-Akt	NM_002019.4:530
CREB3-mRNA	-0.322	0.136	-0.588	-0.0561	0.8	0.665	0.962	0.045	loglinear	Insulin Resistance, PI3K-Akt	NM_006368.4:670
NOTCH2-mRNA	-0.136	0.0578	-0.249	-0.0224	0.91	0.842	0.985	0.0469	loglinear	EMT, Notch, Th2 Differentiation	NM_024408.3:2842
ACVRL1-mRNA	0.531	0.227	0.0862	0.977	1.45	1.06	1.97	0.0474	loglinear	Cytokine Signaling, TGF-beta	NM_000020.1:1710
CUL3-mRNA	-0.138	0.0597	-0.255	-0.0214	0.909	0.838	0.985	0.0491	loglinear	Hedgehog Signaling	NM_003590.2:1940
LOXL4-mRNA	0.733	0.319	0.107	1.36	1.66	1.08	2.56	0.0509	loglinear	Collagen Biosynthesis & Modification	NM_032211.6:3445
KDM3B-mRNA	-0.316	0.138	-0.587	-0.0452	0.803	0.666	0.969	0.0515	loglinear	Epigenetic Modification	NM_016604.3:4178
ITGA5-mRNA	0.12	0.0528	0.0169	0.224	1.09	1.01	1.17	0.0521	loglinear	ECM Synthesis, EMT, Focal Adhesion Kinase, Myofibroblast Regulation, PI3K-Akt	NM_002205.2:4113
VAMP8-mRNA	-0.277	0.122	-0.516	-0.0381	0.825	0.699	0.974	0.0527	loglinear	Autophagy, Neutrophil Degranulation	NM_003761.4:105
SLC25A10-mRNA	0.211	0.093	0.0286	0.393	1.16	1.02	1.31	0.0531	loglinear	Gluconeogenesis	NM_012140.3:390
PRKCA-mRNA	-0.188	0.0839	-0.353	-0.0238	0.878	0.783	0.984	0.0551	loglinear	Adenosine Pathway, Angiogenesis, Cell Cycle, EMT, MAPK Cell Stress, mTOR, Phagocytic Cell Function, PI3K-Akt, Wnt	NM_002737.2:680
XIAP-mRNA	0.302	0.135	0.0375	0.567	1.23	1.03	1.48	0.0556	lm.nb	Focal Adhesion Kinase, NF-kb, Programmed Cell Death	NM_001167.3:1361
TIMP1-mRNA	0.122	0.0548	0.0147	0.23	1.09	1.01	1.17	0.0565	loglinear	ECM Degradation, EMT, Platelet Degranulation	NM_003254.2:329
TJP1-mRNA	-0.356	0.161	-0.671	-0.0406	0.781	0.628	0.972	0.0579	lm.nb	Hippo Pathway	NM_003257.3:6277
IFI35-mRNA	-0.628	0.286	-1.19	-0.0682	0.647	0.439	0.954	0.0591	lm.nb	Type I Interferon	NM_005533.3:415
MAML1-mRNA	-0.175	0.08	-0.332	-0.0184	0.886	0.795	0.987	0.0599	loglinear	Notch, Th1 Differentiation	NM_014757.4:1880
TRIB3-mRNA	0.389	0.179	0.0377	0.741	1.31	1.03	1.67	0.0618	lm.nb	Angiogenesis, Insulin Resistance, Insulin Signaling	NM_021158.3:1830
HADHA-mRNA	-0.16	0.0748	-0.307	-0.0137	0.895	0.808	0.991	0.0644	loglinear	Fatty Acid Metabolism	NM_000182.4:1400
KRAS-mRNA	-0.205	0.0958	-0.393	-0.0169	0.868	0.762	0.988	0.0651	loglinear	Angiogenesis, Autophagy, EMT, Granulocyte Activity, Insulin Signaling, MAPK Cell Stress, mTOR, PDGF Signaling, PI3K-Akt, Programmed Cell Death	NM_033360.2:267
CAT-mRNA	-0.353	0.166	-0.679	-0.0272	0.783	0.625	0.981	0.0664	loglinear	Neutrophil Degranulation, Oxidative Stress	NM_001752.2:1130
GLI2-mRNA	-0.519	0.244	-0.997	-0.04	0.698	0.501	0.973	0.0664	loglinear	Hedgehog Signaling	NM_005270.4:2180
PLCB3-mRNA	-0.887	0.419	-1.71	-0.0659	0.541	0.306	0.955	0.0671	loglinear	Adenosine Pathway, Wnt	NM_000932.2:429
PRDX1-mRNA	-0.131	0.0625	-0.254	-0.00876	0.913	0.839	0.994	0.0689	loglinear	EMT, Oxidative Stress	NM_002574.2:632
SUGT1-mRNA	-0.314	0.15	-0.608	-0.0209	0.804	0.656	0.986	0.069	lm.nb	Inflammasome	NM_001130912.1:1180
GPX3-mRNA	0.262	0.125	0.0171	0.508	1.2	1.01	1.42	0.0693	loglinear	Oxidative Stress	NM_002084.3:1296
ATP6V1E1-mRNA	-0.286	0.137	-0.553	-0.0181	0.82	0.681	0.988	0.0698	loglinear	mTOR, Phagocytic Cell Function	NM_001039367.1:1103
GPC4-mRNA	-0.247	0.118	-0.48	-0.0151	0.842	0.717	0.99	0.0703	loglinear	Adenosine Pathway, Wnt	NM_001448.2:820
IQGAP1-mRNA	0.0819	0.0396	0.00439	0.159	1.06	1	1.12	0.0721	loglinear	Neutrophil Degranulation	NM_003870.3:820
MKI67-mRNA	-0.156	0.0755	-0.304	-0.00823	0.897	0.81	0.994	0.0723	loglinear	Cell Cycle	NM_002417.2:4020
FNIP2-mRNA	0.346	0.168	0.0157	0.676	1.27	1.01	1.6	0.0741	loglinear	mTOR	NM_020840.1:1732
PTPN6-mRNA	-0.378	0.185	-0.741	-0.0161	0.769	0.598	0.989	0.0748	loglinear	Neutrophil Degranulation, Type I Interferon, Type II Interferon	NM_002831.5:1734
LOX-mRNA	0.244	0.12	0.00951	0.479	1.18	1.01	1.39	0.0757	loglinear	Collagen Biosynthesis & Modification, EMT, Myofibroblast Regulation	NM_002317.4:1575
JMJD4-mRNA	0.327	0.162	0.00962	0.644	1.25	1.01	1.56	0.0781	lm.nb	Myofibroblast Regulation	NM_001161465.1:465
SLC25A13-mRNA	-0.269	0.134	-0.532	-0.00691	0.83	0.692	0.995	0.0791	lm.nb	Gluconeogenesis	NM_001160210.1:1216
PRKAA1-mRNA	-0.239	0.119	-0.472	-0.00548	0.847	0.721	0.996	0.0798	loglinear	Autophagy, Insulin Resistance, mTOR, PI3K-Akt	NM_006251.5:366
AMOTL2-mRNA	-1.57	0.786	-3.11	-0.0316	0.336	0.116	0.978	0.0805	loglinear	Hippo Pathway	NM_016201.2:3350
LOXL2-mRNA	-0.698	0.349	-1.38	-0.0137	0.616	0.384	0.991	0.0806	loglinear	Collagen Biosynthesis & Modification, EMT, Myofibroblast Regulation	NM_002318.2:40
TXN-mRNA	-0.16	0.0801	-0.317	-0.003	0.895	0.803	0.998	0.0808	loglinear	Inflammasome, Oxidative Stress	NM_003329.2:55
MYD88-mRNA	0.253	0.127	0.0033	0.502	1.19	1	1.42	0.0823	loglinear	Endotoxin Response, Inflammasome, MAPK Cell Stress, NF-kb, TLR Signaling	NM_002468.3:2145
LRP2-mRNA	-0.256	0.129	-0.509	-0.00327	0.837	0.703	0.998	0.0824	loglinear	Adenosine Pathway, Cholesterol Metabolism, Hedgehog Signaling	NM_004525.2:12505
MTMR4-mRNA	0.12	0.0604	0.00143	0.238	1.09	1	1.18	0.0826	loglinear	Autophagy, TGF-beta	NM_004687.4:5540
MAP2K1-mRNA	-0.127	0.0644	-0.253	-0.000608	0.916	0.839	1	0.0844	loglinear	MAPK Cell Stress, PI3K-Akt	NM_002755.2:970
ARHGEF2-mRNA	0.204	0.104	-1.19e-05	0.408	1.15	1	1.33	0.0857	loglinear	Adenosine Pathway	NM_004723.2:3570
ISG20-mRNA	-0.435	0.223	-0.872	0.00146	0.739	0.546	1	0.0865	loglinear	Type I Interferon	NM_002201.5:864
SMAD2-mRNA	0.149	0.0764	-0.000904	0.298	1.11	0.999	1.23	0.0872	loglinear	Cell Cycle, EMT, Myofibroblast Regulation, TGF-beta, Th17 Differentiation	NM_001003652.3:877
PIK3CB-mRNA	-0.39	0.2	-0.783	0.00285	0.763	0.581	1	0.0876	lm.nb	PI3K-Akt	NM_006219.1:2945
FGF2-mRNA	0.193	0.101	-0.00501	0.39	1.14	0.997	1.31	0.0925	loglinear	EMT, Insulin Signaling, MAPK Cell Stress, PI3K-Akt	NM_002006.4:620
FADD-mRNA	-0.62	0.325	-1.26	0.0168	0.651	0.419	1.01	0.0928	lm.nb	Endotoxin Response, Programmed Cell Death, TLR Signaling	NM_003824.2:1560
PDE3B-mRNA	-0.381	0.2	-0.774	0.0107	0.768	0.585	1.01	0.093	lm.nb	Adenosine Pathway, Insulin Signaling	NM_000922.3:1870
AKT1-mRNA	0.287	0.152	-0.0108	0.584	1.22	0.993	1.5	0.0956	loglinear	PI3K-Akt	NM_001014432.1:1275
IRF3-mRNA	-0.425	0.225	-0.867	0.016	0.745	0.548	1.01	0.0956	loglinear	Endotoxin Response, Inflammasome, TLR Signaling, Type I Interferon, Type II Interferon	NM_001571.5:1303
LOXL1-mRNA	0.111	0.0591	-0.00467	0.227	1.08	0.997	1.17	0.0967	loglinear	Collagen Biosynthesis & Modification	NM_005576.2:1980
MAPK1-mRNA	-0.204	0.109	-0.418	0.0093	0.868	0.748	1.01	0.0977	loglinear	MAPK Cell Stress, PI3K-Akt	NM_138957.2:430
GNB4-mRNA	-0.169	0.0903	-0.346	0.00821	0.89	0.787	1.01	0.0985	loglinear	Adenosine Pathway, PI3K-Akt	NM_021629.3:734
UQCRH-mRNA	0.232	0.125	-0.0136	0.478	1.17	0.991	1.39	0.101	lm.nb	Fatty Acid Metabolism	NM_006004.2:235
ACTR1A-mRNA	-0.202	0.11	-0.417	0.0129	0.869	0.749	1.01	0.103	loglinear	Cell Cycle, MHC Class II Antigen Presentation	NM_005736.3:462
JAK1-mRNA	-0.184	0.1	-0.381	0.0129	0.88	0.768	1.01	0.104	loglinear	PI3K-Akt, Th1 Differentiation, Th17 Differentiation, Type I Interferon, Type II Interferon	NM_002227.1:285
LIPA-mRNA	-0.238	0.133	-0.499	0.0235	0.848	0.707	1.02	0.112	loglinear	Cholesterol Metabolism	NM_000235.3:1220
ACACA-mRNA	-0.426	0.24	-0.896	0.0447	0.744	0.537	1.03	0.114	lm.nb	De Novo Lipogenesis, Fatty Acid Metabolism	NM_198834.1:3681
DOCK1-mRNA	0.26	0.147	-0.0284	0.548	1.2	0.98	1.46	0.115	loglinear	Angiogenesis, Focal Adhesion Kinase	NM_001290223.1:2675
STAT5A-mRNA	-0.641	0.363	-1.35	0.0705	0.641	0.391	1.05	0.115	loglinear	EMT, PDGF Signaling, Th2 Differentiation	NM_003152.2:3460
ADIPOR1-mRNA	-0.371	0.213	-0.788	0.0458	0.773	0.579	1.03	0.119	lm.nb	Fatty Acid Metabolism	NM_015999.3:1539
TCF7L1-mRNA	0.339	0.195	-0.0436	0.721	1.26	0.97	1.65	0.121	loglinear	Wnt	NM_031283.1:2215
MET-mRNA	-0.291	0.168	-0.621	0.0385	0.817	0.65	1.03	0.122	loglinear	EMT, MAPK Cell Stress, PI3K-Akt	NM_001127500.1:1925
GLI3-mRNA	0.284	0.166	-0.0412	0.609	1.22	0.972	1.53	0.125	loglinear	Hedgehog Signaling	NM_000168.5:975
CXCL2-mRNA	1.51	0.882	-0.22	3.24	2.85	0.858	9.43	0.126	loglinear	Chemokine Signaling, Cytokine Signaling, NF-kb	NM_002089.3:854
GNPTAB-mRNA	-0.218	0.128	-0.469	0.0325	0.86	0.722	1.02	0.126	loglinear	De Novo Lipogenesis	NM_024312.3:2440
SELENOS-mRNA	-0.466	0.274	-1	0.0699	0.724	0.499	1.05	0.127	lm.nb	Proteotoxic Stress	NM_203472.1:466
HIF1A-mRNA	0.114	0.0671	-0.0178	0.245	1.08	0.988	1.19	0.129	loglinear	Autophagy, EMT, Hypoxia, Th17 Differentiation	NM_001530.2:1985
INSR-mRNA	0.202	0.12	-0.0328	0.436	1.15	0.978	1.35	0.13	loglinear	Insulin Resistance, Insulin Signaling, MAPK Cell Stress, mTOR, PI3K-Akt	NM_000208.2:525
COX7C-mRNA	0.252	0.15	-0.0419	0.546	1.19	0.971	1.46	0.131	loglinear	Fatty Acid Metabolism	NM_001867.2:57
E2F4-mRNA	-0.119	0.0708	-0.258	0.02	0.921	0.836	1.01	0.132	loglinear	Cell Cycle, TGF-beta	NM_001950.3:220
NOTCH3-mRNA	0.332	0.199	-0.0573	0.722	1.26	0.961	1.65	0.133	loglinear	Notch, Th1 Differentiation	NM_000435.2:1965
PIK3C3-mRNA	-0.149	0.0896	-0.325	0.0262	0.902	0.798	1.02	0.134	loglinear	Autophagy, Insulin Signaling, TLR Signaling	NM_002647.2:1140
PC-mRNA	-0.379	0.228	-0.826	0.0692	0.769	0.564	1.05	0.136	loglinear	Gluconeogenesis	NM_000920.3:2055
UBE2D2-mRNA	0.232	0.14	-0.0431	0.506	1.17	0.971	1.42	0.137	loglinear	Endotoxin Response, Granulocyte Activity, Hypoxia, Proteotoxic Stress, TLR Signaling	NM_181838.1:1088
LGMN-mRNA	-0.237	0.144	-0.519	0.0444	0.848	0.698	1.03	0.137	loglinear	MHC Class II Antigen Presentation, TLR Signaling	NM_001008530.2:522
ADPGK-mRNA	-0.118	0.0716	-0.258	0.0228	0.922	0.836	1.02	0.139	loglinear	De Novo Lipogenesis, Gluconeogenesis	NR_023318.1:1608
ITPR2-mRNA	-0.171	0.104	-0.375	0.0339	0.888	0.771	1.02	0.141	loglinear	Adenosine Pathway, Angiogenesis, Granulocyte Activity, Programmed Cell Death	NM_002223.2:1626
RNF111-mRNA	0.199	0.122	-0.0402	0.437	1.15	0.973	1.35	0.142	loglinear	EMT, TGF-beta	NM_017610.6:925
MAML2-mRNA	-0.538	0.334	-1.19	0.116	0.689	0.437	1.08	0.145	lm.nb	Notch, Th1 Differentiation	NM_032427.2:1890
UQCRFS1-mRNA	-0.195	0.121	-0.433	0.0421	0.873	0.741	1.03	0.146	loglinear	Fatty Acid Metabolism	NM_006003.2:854
SMARCC2-mRNA	-0.107	0.0664	-0.237	0.0232	0.929	0.848	1.02	0.146	loglinear	Epigenetic Modification	NM_001130420.1:245
FRS2-mRNA	0.108	0.0671	-0.0234	0.239	1.08	0.984	1.18	0.146	loglinear	Insulin Signaling	NM_006654.3:974
BCAP31-mRNA	-0.218	0.137	-0.486	0.05	0.86	0.714	1.04	0.15	loglinear	Proteotoxic Stress	NM_001139457.1:900
AP2S1-mRNA	-0.0755	0.0476	-0.169	0.0178	0.949	0.89	1.01	0.151	loglinear	MHC Class II Antigen Presentation	NM_021575.2:665
CDH2-mRNA	-0.176	0.112	-0.396	0.0433	0.885	0.76	1.03	0.154	loglinear	EMT	NM_001792.3:941
SKP2-mRNA	0.136	0.0868	-0.0345	0.306	1.1	0.976	1.24	0.157	loglinear	Cell Cycle, mTOR	NM_005983.2:615
MAP1LC3A-mRNA	-0.249	0.16	-0.562	0.0645	0.842	0.677	1.05	0.158	loglinear	Autophagy	NM_032514.2:404
CYCS-mRNA	-0.283	0.183	-0.642	0.0757	0.822	0.641	1.05	0.161	loglinear	Oxidative Stress, Programmed Cell Death	NM_018947.4:1735
SEC24C-mRNA	-0.121	0.0785	-0.275	0.0327	0.919	0.826	1.02	0.161	loglinear	MHC Class II Antigen Presentation, Proteotoxic Stress	NM_004922.2:2325
ZFYVE16-mRNA	-0.247	0.161	-0.563	0.0694	0.843	0.677	1.05	0.164	lm.nb	TGF-beta	NM_001105251.2:2292
RELB-mRNA	-0.553	0.363	-1.26	0.159	0.682	0.416	1.12	0.166	lm.nb	MAPK Cell Stress, NF-kb	NM_006509.3:960
UBA52-mRNA	0.199	0.131	-0.0573	0.455	1.15	0.961	1.37	0.167	loglinear	Cell Cycle, Endotoxin Response, Granulocyte Activity, Hypoxia, Inflammasome, SASP, TGF-beta, TLR Signaling	NM_003333.3:288
ARRB1-mRNA	-0.357	0.236	-0.819	0.104	0.781	0.567	1.08	0.168	loglinear	Adenosine Pathway, Hedgehog Signaling, MAPK Cell Stress	NM_004041.3:637
CYFIP1-mRNA	-0.216	0.142	-0.495	0.0632	0.861	0.709	1.04	0.168	loglinear	Angiogenesis, Neutrophil Degranulation	NM_014608.2:2423
TGFB1I1-mRNA	-0.139	0.0914	-0.318	0.0407	0.908	0.802	1.03	0.168	loglinear	EMT	NM_001042454.1:355
KIF3A-mRNA	-0.21	0.14	-0.483	0.0635	0.865	0.715	1.05	0.171	loglinear	Hedgehog Signaling, MHC Class II Antigen Presentation	NM_007054.5:775
MECP2-mRNA	0.156	0.105	-0.0493	0.361	1.11	0.966	1.28	0.175	loglinear	Myofibroblast Regulation	NM_001110792.1:1439
KMT2D-mRNA	0.273	0.184	-0.088	0.633	1.21	0.941	1.55	0.177	loglinear	Epigenetic Modification	NM_003482.3:6070
ATF4-mRNA	0.139	0.0937	-0.0449	0.322	1.1	0.969	1.25	0.177	loglinear	MAPK Cell Stress, PI3K-Akt, Programmed Cell Death, Proteotoxic Stress	NM_001675.2:1151
RORA-mRNA	0.352	0.238	-0.116	0.819	1.28	0.923	1.76	0.178	lm.nb	Th17 Differentiation	NM_134261.2:1715
PPM1A-mRNA	0.201	0.137	-0.0667	0.469	1.15	0.955	1.38	0.179	loglinear	MAPK Cell Stress, mTOR, TGF-beta	NM_021003.4:550
PPARD-mRNA	-0.326	0.222	-0.761	0.11	0.798	0.59	1.08	0.181	loglinear	Fatty Acid Metabolism, PPAR Signaling, Wnt	NM_006238.4:895
C5-mRNA	-0.561	0.384	-1.31	0.191	0.678	0.402	1.14	0.182	loglinear	Adenosine Pathway, Complement Activation	NM_001735.2:466
CTNNB1-mRNA	0.0847	0.0584	-0.0299	0.199	1.06	0.979	1.15	0.185	loglinear	Angiogenesis, EMT, Focal Adhesion Kinase, Inflammasome, Wnt	NM_001098210.1:1815
SERPING1-mRNA	-0.485	0.337	-1.15	0.174	0.714	0.452	1.13	0.187	lm.nb	Complement Activation, Platelet Degranulation	NM_000062.2:305
RPS6KB2-mRNA	-0.218	0.154	-0.521	0.0836	0.859	0.697	1.06	0.194	loglinear	Autophagy, Insulin Resistance, mTOR, Phagocytic Cell Function, PI3K-Akt, TGF-beta	NM_003952.2:980
ATF7IP-mRNA	-0.114	0.0808	-0.273	0.0439	0.924	0.828	1.03	0.194	loglinear	Epigenetic Modification	NM_018179.3:2505
ADAM17-mRNA	0.143	0.101	-0.0554	0.342	1.1	0.962	1.27	0.195	loglinear	ECM Degradation, EMT, Notch	NM_003183.4:1595
HSD17B4-mRNA	-0.205	0.145	-0.489	0.0793	0.868	0.713	1.06	0.195	loglinear	De Novo Lipogenesis, Fatty Acid Metabolism	NM_000414.2:365
CTBP2-mRNA	0.122	0.0875	-0.049	0.294	1.09	0.967	1.23	0.199	loglinear	Notch, Wnt	NM_001329.2:1884
HCFC1-mRNA	-0.178	0.128	-0.43	0.0735	0.884	0.742	1.05	0.203	loglinear	Epigenetic Modification	NM_005334.2:5955
OGT-mRNA	0.201	0.145	-0.0829	0.484	1.15	0.944	1.4	0.203	lm.nb	Epigenetic Modification, Insulin Resistance	NM_181673.2:1550
FURIN-mRNA	-0.149	0.107	-0.359	0.0619	0.902	0.779	1.04	0.204	loglinear	ECM Degradation, ECM Synthesis, PDGF Signaling, TGF-beta	NM_002569.2:3700
UBE4B-mRNA	-0.193	0.141	-0.47	0.0828	0.874	0.722	1.06	0.207	lm.nb	Proteotoxic Stress	NM_006048.4:1492
ATOX1-mRNA	0.163	0.119	-0.0703	0.397	1.12	0.952	1.32	0.208	loglinear	Oxidative Stress	NM_004045.3:143
SMAD6-mRNA	-0.349	0.255	-0.85	0.151	0.785	0.555	1.11	0.208	lm.nb	TGF-beta	NR_027654.1:1739
TNF-mRNA	-0.624	0.46	-1.53	0.278	0.649	0.347	1.21	0.212	loglinear	Cytokine Signaling, EMT, Insulin Resistance, M1 Activation, MAPK Cell Stress, mTOR, NF-kb, Programmed Cell Death, TGF-beta, Th17 Differentiation, TLR Signaling	NM_000594.2:1010
COL14A1-mRNA	0.266	0.202	-0.13	0.662	1.2	0.914	1.58	0.225	lm.nb	Collagen Biosynthesis & Modification, ECM Degradation	NM_021110.1:1865
BCL2L1-mRNA	-0.236	0.18	-0.589	0.117	0.849	0.665	1.08	0.227	loglinear	Autophagy, EMT, Inflammasome, NF-kb, PI3K-Akt, Programmed Cell Death	NM_138578.1:1560
SMURF1-mRNA	-0.285	0.217	-0.711	0.141	0.821	0.611	1.1	0.227	loglinear	Hedgehog Signaling, TGF-beta	NM_181349.1:5162
MAML3-mRNA	0.406	0.311	-0.204	1.02	1.32	0.868	2.02	0.229	loglinear	Notch, Th1 Differentiation	NM_018717.4:1350
SEH1L-mRNA	-0.155	0.12	-0.39	0.0804	0.898	0.763	1.06	0.233	loglinear	mTOR	NM_001013437.1:500
ANAPC10-mRNA	0.192	0.149	-0.1	0.485	1.14	0.933	1.4	0.233	lm.nb	Cell Cycle, SASP	NM_001256710.1:502
DERL1-mRNA	-0.183	0.142	-0.462	0.0954	0.881	0.726	1.07	0.233	loglinear	Proteotoxic Stress	NM_001134671.2:1840
PHLPP1-mRNA	0.184	0.143	-0.0963	0.465	1.14	0.935	1.38	0.234	loglinear	PI3K-Akt	NM_194449.3:1930
MBTPS2-mRNA	-0.159	0.124	-0.402	0.0846	0.896	0.757	1.06	0.237	loglinear	De Novo Lipogenesis, Proteotoxic Stress	NM_015884.3:1692
CEBPA-mRNA	0.134	0.108	-0.0763	0.345	1.1	0.948	1.27	0.247	loglinear	Epigenetic Modification	NM_004364.2:1320
FLNB-mRNA	-0.212	0.17	-0.545	0.121	0.863	0.685	1.09	0.248	lm.nb	Focal Adhesion Kinase, MAPK Cell Stress	NM_001164317.1:2124
HSPG2-mRNA	0.379	0.305	-0.219	0.976	1.3	0.859	1.97	0.249	lm.nb	Adenosine Pathway, ECM Degradation, ECM Synthesis	NM_005529.5:2715
COX6A1-mRNA	0.166	0.134	-0.0981	0.429	1.12	0.934	1.35	0.253	lm.nb	Fatty Acid Metabolism	NM_004373.2:260
PLCG1-mRNA	0.069	0.0566	-0.0419	0.18	1.05	0.971	1.13	0.257	loglinear	Angiogenesis, Granulocyte Activity, NF-kb, PDGF Signaling, Phagocytic Cell Function	NM_002660.2:2290
PIDD1-mRNA	-0.294	0.242	-0.769	0.181	0.815	0.587	1.13	0.259	loglinear	NF-kb, Programmed Cell Death	NM_145886.2:2133
PRKAG1-mRNA	0.135	0.112	-0.0853	0.355	1.1	0.943	1.28	0.264	loglinear	Autophagy, Insulin Resistance, mTOR	NM_002733.3:825
FZD2-mRNA	-0.392	0.328	-1.03	0.25	0.762	0.488	1.19	0.266	loglinear	mTOR, Wnt	NM_001466.2:845
LAMTOR4-mRNA	0.16	0.134	-0.103	0.424	1.12	0.931	1.34	0.267	lm.nb	Autophagy, mTOR	NM_001008395.2:494
CASP6-mRNA	0.173	0.146	-0.113	0.458	1.13	0.925	1.37	0.271	loglinear	Programmed Cell Death	NM_032992.2:360
HADH-mRNA	0.0836	0.0719	-0.0574	0.225	1.06	0.961	1.17	0.279	loglinear	Fatty Acid Metabolism	NM_001184705.2:645
SPOPL-mRNA	-0.117	0.101	-0.316	0.0809	0.922	0.803	1.06	0.279	loglinear	Hedgehog Signaling	NM_001001664.1:1455
PLCG2-mRNA	0.19	0.165	-0.134	0.514	1.14	0.912	1.43	0.283	loglinear	Angiogenesis, Endotoxin Response, Granulocyte Activity, NF-kb, Phagocytic Cell Function, TLR Signaling	NM_002661.2:525
IKBKB-mRNA	0.197	0.174	-0.143	0.537	1.15	0.905	1.45	0.289	loglinear	Endotoxin Response, Granulocyte Activity, Inflammasome, Insulin Resistance, MAPK Cell Stress, mTOR, NF-kb, PI3K-Akt, Programmed Cell Death, TLR Signaling	NM_001556.1:1995
ATG2B-mRNA	0.162	0.143	-0.118	0.441	1.12	0.922	1.36	0.29	loglinear	Autophagy	NM_018036.5:1722
DYNLL1-mRNA	0.123	0.109	-0.0916	0.337	1.09	0.938	1.26	0.294	loglinear	Autophagy, Cell Cycle, MHC Class II Antigen Presentation, Neutrophil Degranulation	NM_003746.2:410
SIRT1-mRNA	-0.155	0.139	-0.427	0.117	0.898	0.744	1.08	0.296	loglinear	Epigenetic Modification, Proteotoxic Stress	NM_012238.4:840
EPAS1-mRNA	0.169	0.151	-0.128	0.465	1.12	0.915	1.38	0.298	loglinear	EMT, Hypoxia	NM_001430.3:4246
COX7B-mRNA	0.137	0.123	-0.104	0.377	1.1	0.93	1.3	0.298	lm.nb	Fatty Acid Metabolism	NM_001866.2:159
ANAPC1-mRNA	-0.171	0.155	-0.475	0.133	0.888	0.72	1.1	0.303	loglinear	Cell Cycle, SASP	NM_022662.2:1990
EGFR-mRNA	-0.219	0.202	-0.615	0.178	0.859	0.653	1.13	0.311	lm.nb	Adenosine Pathway, EMT, MAPK Cell Stress, PI3K-Akt	NM_201282.1:1354
MAPK8-mRNA	0.0963	0.0904	-0.0809	0.274	1.07	0.945	1.21	0.318	loglinear	Autophagy, EMT, Endotoxin Response, Focal Adhesion Kinase, Granulocyte Activity, Insulin Resistance, MAPK Cell Stress, Programmed Cell Death, Proteotoxic Stress, TLR Signaling, Wnt	NM_002750.2:945
HLA-G-mRNA	-0.146	0.138	-0.416	0.124	0.904	0.749	1.09	0.321	loglinear	Type I Interferon, Type II Interferon	NM_002127.4:1180
MFAP3-mRNA	-0.149	0.141	-0.425	0.127	0.902	0.745	1.09	0.322	loglinear	ECM Synthesis	NM_001242336.1:1214
ACTA2-mRNA	0.124	0.118	-0.107	0.354	1.09	0.929	1.28	0.324	loglinear	EMT, Myofibroblast Regulation	NM_001613.1:645
EEF2K-mRNA	-0.182	0.173	-0.521	0.158	0.882	0.697	1.12	0.325	loglinear	mTOR	NM_013302.3:5165
SDC3-mRNA	-0.221	0.211	-0.634	0.193	0.858	0.644	1.14	0.326	loglinear	Adenosine Pathway	NM_014654.3:1880
IRS1-mRNA	0.146	0.14	-0.129	0.421	1.11	0.914	1.34	0.33	loglinear	Autophagy, Insulin Resistance, Insulin Signaling, mTOR, PI3K-Akt	NM_005544.2:6224
ATP6V1F-mRNA	0.13	0.127	-0.118	0.378	1.09	0.921	1.3	0.334	lm.nb	mTOR, Phagocytic Cell Function	NM_001198909.1:673
S100A4-mRNA	-0.195	0.19	-0.567	0.177	0.874	0.675	1.13	0.335	loglinear	EMT	NM_002961.2:263
TXN2-mRNA	-0.147	0.144	-0.431	0.136	0.903	0.742	1.1	0.337	loglinear	Oxidative Stress	NM_012473.3:192
SORBS1-mRNA	-0.151	0.15	-0.445	0.142	0.9	0.735	1.1	0.342	loglinear	PPAR Signaling	NM_001034956.1:4005
PSEN2-mRNA	0.153	0.154	-0.148	0.454	1.11	0.902	1.37	0.349	loglinear	Notch	NM_000447.2:915
SP3-mRNA	0.0948	0.0963	-0.094	0.284	1.07	0.937	1.22	0.354	loglinear	Myofibroblast Regulation	NM_003111.3:655
STK4-mRNA	-0.127	0.131	-0.384	0.129	0.915	0.766	1.09	0.359	loglinear	Hippo Pathway, MAPK Cell Stress	NR_147975.1:111
PTK2B-mRNA	-0.31	0.32	-0.937	0.316	0.806	0.522	1.25	0.36	lm.nb	Angiogenesis	NM_004103.3:735
NF1-mRNA	0.0952	0.0985	-0.0978	0.288	1.07	0.934	1.22	0.362	loglinear	EMT, MAPK Cell Stress	NM_000267.2:1035
P3H3-mRNA	0.182	0.189	-0.189	0.553	1.13	0.877	1.47	0.364	lm.nb	Collagen Biosynthesis & Modification	NM_014262.4:1026
MOB1B-mRNA	0.193	0.204	-0.206	0.593	1.14	0.867	1.51	0.37	loglinear	Hippo Pathway	NM_173468.3:256
NCOR2-mRNA	-0.101	0.107	-0.311	0.109	0.932	0.806	1.08	0.373	loglinear	Epigenetic Modification, Notch, TGF-beta	NM_006312.3:1490
CSNK1G3-mRNA	-0.122	0.13	-0.377	0.133	0.919	0.77	1.1	0.376	loglinear	Hedgehog Signaling	NM_001031812.1:1595
ERC1-mRNA	-0.0697	0.0748	-0.216	0.0769	0.953	0.861	1.05	0.378	loglinear	NF-kb	NM_178040.1:3940
VEGFB-mRNA	-0.108	0.116	-0.336	0.119	0.928	0.792	1.09	0.379	loglinear	MAPK Cell Stress, PI3K-Akt, Platelet Degranulation	NM_003377.3:687
GAB1-mRNA	-0.108	0.119	-0.342	0.125	0.928	0.789	1.09	0.389	loglinear	Insulin Signaling	NM_002039.3:690
ACACB-mRNA	0.248	0.273	-0.287	0.784	1.19	0.819	1.72	0.39	loglinear	Fatty Acid Metabolism, Insulin Resistance	NM_001093.3:3365
PCCB-mRNA	0.0828	0.0916	-0.0969	0.262	1.06	0.935	1.2	0.393	loglinear	Fatty Acid Metabolism	NM_000532.4:322
CALM1-mRNA	-0.111	0.124	-0.354	0.131	0.926	0.782	1.1	0.395	loglinear	Adenosine Pathway, Angiogenesis, Granulocyte Activity, Platelet Degranulation	NM_006888.3:1683
MYLK-mRNA	-0.262	0.293	-0.836	0.311	0.834	0.56	1.24	0.396	loglinear	Focal Adhesion Kinase	NM_053032.2:710
CREB1-mRNA	0.0755	0.0854	-0.0919	0.243	1.05	0.938	1.18	0.403	loglinear	Adenosine Pathway, Endotoxin Response, Insulin Resistance, PI3K-Akt, TLR Signaling	NM_004379.3:618
CDKN2C-mRNA	-0.0668	0.0762	-0.216	0.0825	0.955	0.861	1.06	0.406	loglinear	Cell Cycle, SASP	NM_001262.2:1295
MMUT-mRNA	-0.0882	0.102	-0.288	0.111	0.941	0.819	1.08	0.412	loglinear	Fatty Acid Metabolism	NM_000255.2:2000
NDUFB5-mRNA	-0.115	0.135	-0.379	0.149	0.923	0.769	1.11	0.418	lm.nb	Fatty Acid Metabolism	NM_002492.3:502
TRADD-mRNA	-0.396	0.468	-1.31	0.522	0.76	0.402	1.44	0.422	lm.nb	MAPK Cell Stress, NF-kb, Programmed Cell Death	NM_003789.2:680
LEPR-mRNA	0.0994	0.118	-0.132	0.331	1.07	0.913	1.26	0.424	loglinear	Cytokine Signaling	NM_001003679.1:2000
HSP90AB1-mRNA	0.0438	0.0522	-0.0585	0.146	1.03	0.96	1.11	0.426	loglinear	Cell Cycle, Inflammasome, Neutrophil Degranulation, PI3K-Akt, Proteotoxic Stress, Th17 Differentiation	NM_007355.3:1530
CSNK2B-mRNA	-0.0831	0.101	-0.281	0.115	0.944	0.823	1.08	0.434	loglinear	Cell Cycle, EMT, Neutrophil Degranulation, NF-kb, Wnt	NM_001320.5:375
NR1H2-mRNA	-0.166	0.202	-0.563	0.23	0.891	0.677	1.17	0.434	loglinear	Insulin Resistance	NM_007121.4:30
NCK2-mRNA	0.116	0.142	-0.162	0.394	1.08	0.894	1.31	0.438	loglinear	Angiogenesis, PDGF Signaling	NM_001004720.2:1398
ITCH-mRNA	-0.108	0.135	-0.372	0.156	0.928	0.773	1.11	0.445	loglinear	Inflammasome	NM_001257138.1:438
CFLAR-mRNA	-0.0667	0.0836	-0.231	0.0971	0.955	0.852	1.07	0.448	loglinear	Autophagy, NF-kb, Programmed Cell Death	NM_001127183.1:653
NOTCH4-mRNA	-0.139	0.175	-0.482	0.203	0.908	0.716	1.15	0.448	loglinear	Notch	NM_004557.3:6420
CFI-mRNA	0.232	0.293	-0.342	0.806	1.17	0.789	1.75	0.451	loglinear	Complement Activation	NM_000204.3:1301
PRKACB-mRNA	-0.126	0.16	-0.439	0.188	0.916	0.737	1.14	0.454	loglinear	Angiogenesis, Autophagy, Hedgehog Signaling, MAPK Cell Stress, Wnt	NM_182948.2:805
P4HB-mRNA	-0.0656	0.0841	-0.23	0.0994	0.956	0.852	1.07	0.458	loglinear	Collagen Biosynthesis & Modification, Oxidative Stress, Proteotoxic Stress	NM_000918.3:1941
HDAC4-mRNA	0.0832	0.109	-0.13	0.296	1.06	0.914	1.23	0.466	loglinear	Myofibroblast Regulation	NM_006037.3:6965
AP1S1-mRNA	0.0595	0.0785	-0.0945	0.213	1.04	0.937	1.16	0.471	loglinear	MHC Class II Antigen Presentation	NM_001283.3:350
GAS1-mRNA	-0.138	0.183	-0.497	0.22	0.909	0.709	1.17	0.471	lm.nb	Hedgehog Signaling	NM_002048.2:1525
CDKN1A-mRNA	-0.0974	0.13	-0.352	0.157	0.935	0.784	1.12	0.475	loglinear	Cell Cycle, PI3K-Akt, SASP	NM_000389.2:1975
BRAF-mRNA	0.0896	0.12	-0.146	0.325	1.06	0.904	1.25	0.477	loglinear	EMT, Focal Adhesion Kinase, MAPK Cell Stress, mTOR	NM_004333.3:565
ARHGAP35-mRNA	-0.079	0.106	-0.287	0.129	0.947	0.82	1.09	0.478	loglinear	Focal Adhesion Kinase	NM_004491.4:2950
LATS2-mRNA	-0.115	0.162	-0.433	0.203	0.923	0.741	1.15	0.499	loglinear	Hippo Pathway	NM_014572.2:4282
CSNK1D-mRNA	-0.0669	0.0945	-0.252	0.118	0.955	0.84	1.09	0.499	loglinear	Cell Cycle, Hedgehog Signaling	NM_001893.3:1032
PELI2-mRNA	-0.133	0.188	-0.501	0.236	0.912	0.707	1.18	0.501	loglinear	Endotoxin Response, TLR Signaling	NM_021255.2:546
SP1-mRNA	-0.104	0.15	-0.398	0.19	0.93	0.759	1.14	0.507	loglinear	EMT, Myofibroblast Regulation, TGF-beta	NM_003109.1:5970
RNF152-mRNA	-0.192	0.285	-0.75	0.365	0.875	0.595	1.29	0.518	loglinear	mTOR	NM_173557.2:898
SUFU-mRNA	-0.0828	0.125	-0.327	0.162	0.944	0.797	1.12	0.526	loglinear	Hedgehog Signaling	NM_001178133.1:461
NUMB-mRNA	0.117	0.177	-0.23	0.464	1.08	0.853	1.38	0.527	loglinear	EMT, Notch	NM_001005743.1:1135
TBC1D4-mRNA	-0.0962	0.147	-0.384	0.191	0.935	0.767	1.14	0.53	lm.nb	Insulin Resistance	NM_014832.2:3130
HMGCS2-mRNA	-0.213	0.33	-0.86	0.433	0.863	0.551	1.35	0.536	loglinear	PPAR Signaling	NM_005518.3:1128
STAT5B-mRNA	0.0514	0.08	-0.105	0.208	1.04	0.93	1.16	0.539	loglinear	Chemokine Signaling, EMT, PDGF Signaling, Th2 Differentiation	NM_012448.3:200
LYN-mRNA	0.0699	0.109	-0.144	0.284	1.05	0.905	1.22	0.54	loglinear	Cell Cycle, Granulocyte Activity, NF-kb, Phagocytic Cell Function	NM_002350.3:870
IL18R1-mRNA	-0.156	0.245	-0.636	0.324	0.897	0.643	1.25	0.541	loglinear	Cytokine Signaling, M1 Activation	NM_003855.3:822
ACSM3-mRNA	-0.206	0.324	-0.842	0.429	0.867	0.558	1.35	0.542	loglinear	Fatty Acid Metabolism	NM_005622.3:955
SCD-mRNA	-0.039	0.0616	-0.16	0.0816	0.973	0.895	1.06	0.544	loglinear	Fatty Acid Metabolism, PPAR Signaling	NM_005063.4:2025
HSP90AA1-mRNA	0.0527	0.0846	-0.113	0.218	1.04	0.925	1.16	0.55	loglinear	Angiogenesis, Cell Cycle, EMT, Neutrophil Degranulation, PI3K-Akt, Proteotoxic Stress, Th17 Differentiation	NM_001017963.2:1655
CRKL-mRNA	-0.101	0.173	-0.44	0.238	0.932	0.737	1.18	0.576	lm.nb	Focal Adhesion Kinase, MAPK Cell Stress, PDGF Signaling, Phagocytic Cell Function	NM_005207.3:1372
CASP3-mRNA	0.0889	0.156	-0.217	0.395	1.06	0.86	1.31	0.584	loglinear	ECM Degradation, Hippo Pathway, MAPK Cell Stress, Programmed Cell Death	NM_004346.3:2156
SLC37A4-mRNA	-0.112	0.2	-0.505	0.28	0.925	0.705	1.21	0.59	loglinear	Gluconeogenesis	NM_001164277.1:1248
APC-mRNA	-0.11	0.198	-0.497	0.277	0.926	0.708	1.21	0.592	loglinear	Wnt	NM_000038.3:6850
MAPK9-mRNA	-0.0777	0.14	-0.352	0.196	0.948	0.784	1.15	0.594	lm.nb	Autophagy, Endotoxin Response, Focal Adhesion Kinase, Granulocyte Activity, Insulin Resistance, MAPK Cell Stress, Programmed Cell Death, Proteotoxic Stress, TLR Signaling, Wnt	NM_001135044.1:268
RAC1-mRNA	-0.0764	0.138	-0.347	0.194	0.948	0.786	1.14	0.595	loglinear	Angiogenesis, EMT, Granulocyte Activity, MAPK Cell Stress, Neutrophil Degranulation, Phagocytic Cell Function, PI3K-Akt, TLR Signaling, Wnt	NM_006908.4:500
PNPLA3-mRNA	-0.213	0.385	-0.967	0.541	0.863	0.511	1.46	0.595	lm.nb	Fatty Acid Metabolism	NM_025225.2:490
CRK-mRNA	-0.0853	0.155	-0.389	0.219	0.943	0.763	1.16	0.598	loglinear	Angiogenesis, Focal Adhesion Kinase, MAPK Cell Stress, PDGF Signaling, Phagocytic Cell Function	NM_016823.2:1945
PPP2CA-mRNA	-0.0264	0.049	-0.122	0.0696	0.982	0.919	1.05	0.605	loglinear	Adenosine Pathway, Autophagy, Cell Cycle, Endotoxin Response, PI3K-Akt, TGF-beta, TLR Signaling	NM_002715.2:1075
NDUFB8-mRNA	-0.0375	0.0703	-0.175	0.1	0.974	0.886	1.07	0.608	loglinear	Fatty Acid Metabolism	NM_001284367.1:204
CTSB-mRNA	-0.0756	0.142	-0.354	0.202	0.949	0.783	1.15	0.609	loglinear	Autophagy, Collagen Biosynthesis & Modification, ECM Degradation, MHC Class II Antigen Presentation, Neutrophil Degranulation, Programmed Cell Death, TLR Signaling	NM_147780.2:1054
ITGA4-mRNA	0.124	0.236	-0.338	0.587	1.09	0.791	1.5	0.613	loglinear	ECM Synthesis, Focal Adhesion Kinase, PI3K-Akt	NM_000885.4:975
CSNK2A1-mRNA	-0.0255	0.0484	-0.12	0.0694	0.983	0.92	1.05	0.613	loglinear	Cell Cycle, NF-kb, Wnt	NM_177559.2:1930
EPHX2-mRNA	-0.102	0.194	-0.483	0.279	0.932	0.716	1.21	0.613	loglinear	Fatty Acid Metabolism	NM_001979.5:420
ERP29-mRNA	-0.0594	0.115	-0.284	0.165	0.96	0.821	1.12	0.618	loglinear	Proteotoxic Stress	NM_001034025.1:816
TPR-mRNA	-0.0381	0.0737	-0.183	0.106	0.974	0.881	1.08	0.619	loglinear	Cell Cycle, Proteotoxic Stress	NM_003292.2:6825
TBL1XR1-mRNA	-0.0633	0.124	-0.307	0.18	0.957	0.809	1.13	0.624	loglinear	Epigenetic Modification, Wnt	NM_024665.4:915
MMP16-mRNA	-0.107	0.217	-0.532	0.318	0.928	0.692	1.25	0.634	loglinear	ECM Degradation	NM_005941.4:5940
CDON-mRNA	-0.0626	0.128	-0.314	0.189	0.958	0.804	1.14	0.639	loglinear	Hedgehog Signaling	NM_016952.4:5915
LAMTOR2-mRNA	-0.0282	0.0587	-0.143	0.0869	0.981	0.905	1.06	0.644	loglinear	Autophagy, mTOR, Neutrophil Degranulation	NM_001145264.1:272
PTPN11-mRNA	-0.0414	0.0867	-0.211	0.128	0.972	0.864	1.09	0.646	loglinear	Endotoxin Response, Insulin Resistance, Insulin Signaling, PDGF Signaling, TLR Signaling, Type I Interferon, Type II Interferon	NM_002834.3:1480
ERO1A-mRNA	-0.0518	0.109	-0.265	0.161	0.965	0.832	1.12	0.646	loglinear	Oxidative Stress, Proteotoxic Stress	NM_014584.1:612
CXCL8-mRNA	0.443	0.989	-1.5	2.38	1.36	0.354	5.21	0.667	loglinear	Chemokine Signaling, Cytokine Signaling, NF-kb, SASP, TLR Signaling	NM_000584.2:25
F8-mRNA	-0.161	0.362	-0.872	0.549	0.894	0.546	1.46	0.668	loglinear	Platelet Degranulation	NM_019863.2:325
ANAPC7-mRNA	-0.0294	0.0661	-0.159	0.1	0.98	0.896	1.07	0.668	loglinear	Cell Cycle, SASP	NM_016238.2:740
IGF1R-mRNA	-0.0734	0.173	-0.412	0.265	0.95	0.752	1.2	0.682	loglinear	Autophagy, EMT, Insulin Signaling, MAPK Cell Stress, mTOR, PI3K-Akt	NM_000875.4:4580
PIK3CA-mRNA	-0.0682	0.164	-0.39	0.254	0.954	0.763	1.19	0.689	lm.nb	PI3K-Akt	NM_006218.2:2445
ALDH9A1-mRNA	0.0323	0.0778	-0.12	0.185	1.02	0.92	1.14	0.689	loglinear	Fatty Acid Metabolism, Gluconeogenesis	NM_000696.3:610
PSMB1-mRNA	-0.0542	0.132	-0.313	0.205	0.963	0.805	1.15	0.692	loglinear	Cell Cycle, Granulocyte Activity, Hypoxia, Neutrophil Degranulation	NM_002793.2:0
PTCH1-mRNA	-0.0425	0.104	-0.246	0.161	0.971	0.843	1.12	0.693	loglinear	Hedgehog Signaling	NM_000264.4:403
PIK3R4-mRNA	-0.0318	0.0778	-0.184	0.121	0.978	0.88	1.09	0.693	loglinear	Autophagy, Insulin Signaling, TLR Signaling	NM_014602.1:3620
RAP1B-mRNA	-0.0561	0.137	-0.325	0.213	0.962	0.798	1.16	0.693	loglinear	Focal Adhesion Kinase, MAPK Cell Stress, Neutrophil Degranulation	NM_001010942.2:699
FZD5-mRNA	-0.0461	0.117	-0.275	0.183	0.969	0.827	1.13	0.703	loglinear	mTOR, Wnt	NM_003468.2:2265
MAF-mRNA	-0.0825	0.216	-0.506	0.341	0.944	0.704	1.27	0.713	lm.nb	Th2 Differentiation	NM_005360.4:888
CREBBP-mRNA	0.0561	0.151	-0.239	0.352	1.04	0.847	1.28	0.72	loglinear	Cell Cycle, Epigenetic Modification, Hypoxia, Inflammasome, Notch, Proteotoxic Stress, TGF-beta, Wnt	NM_004380.2:1301
DUSP8-mRNA	-0.064	0.174	-0.406	0.278	0.957	0.755	1.21	0.723	loglinear	MAPK Cell Stress	NM_004420.2:770
SPOP-mRNA	0.0366	0.101	-0.162	0.235	1.03	0.894	1.18	0.727	loglinear	Hedgehog Signaling	NM_001007226.1:1400
UQCRB-mRNA	-0.0755	0.212	-0.491	0.34	0.949	0.711	1.27	0.731	loglinear	Fatty Acid Metabolism	NM_006294.3:3985
SOS1-mRNA	-0.0403	0.117	-0.269	0.188	0.972	0.83	1.14	0.739	loglinear	Granulocyte Activity, Insulin Signaling, MAPK Cell Stress, mTOR, PDGF Signaling, PI3K-Akt	NM_005633.2:1635
PPARA-mRNA	0.0728	0.222	-0.362	0.508	1.05	0.778	1.42	0.751	lm.nb	Insulin Resistance, PPAR Signaling	NM_001001928.2:266
ALDH3A2-mRNA	-0.0455	0.139	-0.317	0.226	0.969	0.803	1.17	0.752	loglinear	Fatty Acid Metabolism, Gluconeogenesis	NM_001031806.1:890
PPARG-mRNA	0.0385	0.118	-0.193	0.27	1.03	0.875	1.21	0.753	loglinear	EMT, Myofibroblast Regulation, PPAR Signaling	NM_005037.5:345
ERN1-mRNA	-0.0459	0.141	-0.323	0.231	0.969	0.8	1.17	0.753	loglinear	Autophagy, Programmed Cell Death, Proteotoxic Stress	NM_001433.2:435
MTOR-mRNA	-0.0266	0.0835	-0.19	0.137	0.982	0.876	1.1	0.758	loglinear	Angiogenesis, Autophagy, Insulin Resistance, mTOR, PI3K-Akt, Proteotoxic Stress, Th17 Differentiation	NM_004958.3:1865
FLI1-mRNA	-0.0466	0.146	-0.334	0.24	0.968	0.794	1.18	0.758	loglinear	Myofibroblast Regulation	NM_001167681.2:1406
CKAP4-mRNA	0.0153	0.0498	-0.0823	0.113	1.01	0.945	1.08	0.767	loglinear	Neutrophil Degranulation, Proteotoxic Stress	NM_006825.3:1825
MEF2A-mRNA	-0.0326	0.108	-0.244	0.179	0.978	0.844	1.13	0.77	loglinear	Endotoxin Response, TLR Signaling	NM_005587.2:840
XBP1-mRNA	0.0428	0.144	-0.24	0.325	1.03	0.847	1.25	0.774	loglinear	Proteotoxic Stress	NM_005080.2:440
DAXX-mRNA	-0.0192	0.0655	-0.148	0.109	0.987	0.903	1.08	0.777	loglinear	MAPK Cell Stress, Programmed Cell Death	NM_001350.3:1875
DERL2-mRNA	-0.0481	0.167	-0.376	0.28	0.967	0.771	1.21	0.781	lm.nb	Proteotoxic Stress	NM_016041.3:847
SSR2-mRNA	0.038	0.141	-0.238	0.314	1.03	0.848	1.24	0.794	lm.nb	Proteotoxic Stress	NM_003145.3:195
CHUK-mRNA	-0.0208	0.0785	-0.175	0.133	0.986	0.886	1.1	0.798	loglinear	Endotoxin Response, Granulocyte Activity, Inflammasome, MAPK Cell Stress, mTOR, NF-kb, PI3K-Akt, Programmed Cell Death, TLR Signaling	NM_001278.3:860
GSK3B-mRNA	-0.0194	0.0752	-0.167	0.128	0.987	0.891	1.09	0.803	loglinear	Cell Cycle, De Novo Lipogenesis, EMT, Focal Adhesion Kinase, Hedgehog Signaling, Insulin Resistance, mTOR, PI3K-Akt, Proteotoxic Stress, Wnt	NM_002093.2:925
YWHAG-mRNA	0.0249	0.1	-0.171	0.221	1.02	0.888	1.17	0.81	loglinear	Cell Cycle, De Novo Lipogenesis, PI3K-Akt	NM_012479.3:1375
PARP1-mRNA	-0.0235	0.0956	-0.211	0.164	0.984	0.864	1.12	0.812	loglinear	EMT, NF-kb, Programmed Cell Death, TGF-beta	NM_001618.3:3016
LDLRAP1-mRNA	0.0239	0.105	-0.181	0.229	1.02	0.882	1.17	0.825	loglinear	Cholesterol Metabolism	NM_015627.2:420
NRP2-mRNA	-0.0403	0.18	-0.393	0.313	0.972	0.761	1.24	0.828	loglinear	EMT	NM_003872.2:805
CASP8-mRNA	-0.0215	0.097	-0.212	0.169	0.985	0.863	1.12	0.83	loglinear	Endotoxin Response, Inflammasome, Programmed Cell Death, TLR Signaling	NM_001228.4:301
UBE2N-mRNA	0.0359	0.165	-0.288	0.359	1.03	0.819	1.28	0.833	lm.nb	Cell Cycle, Endotoxin Response, Granulocyte Activity, Inflammasome, TLR Signaling	NM_003348.3:1981
PRKAB2-mRNA	-0.0142	0.0655	-0.143	0.114	0.99	0.906	1.08	0.834	loglinear	Autophagy, Fatty Acid Metabolism, Insulin Resistance, mTOR	NM_005399.3:1600
SKI-mRNA	0.0177	0.0827	-0.144	0.18	1.01	0.905	1.13	0.836	loglinear	TGF-beta	NM_003036.2:3335
IFNGR1-mRNA	0.0209	0.107	-0.188	0.23	1.01	0.878	1.17	0.849	loglinear	Cytokine Signaling, M1 Activation, M2 Activation, Th1 Differentiation, Type II Interferon	NM_000416.2:392
SMAD4-mRNA	-0.0198	0.102	-0.22	0.18	0.986	0.859	1.13	0.851	loglinear	Cell Cycle, EMT, TGF-beta, Th17 Differentiation, Wnt	NM_005359.3:1370
PREX1-mRNA	-0.0627	0.333	-0.715	0.59	0.957	0.609	1.5	0.855	lm.nb	Adenosine Pathway	NM_020820.3:6075
KANSL1-mRNA	-0.0232	0.125	-0.268	0.221	0.984	0.831	1.17	0.857	loglinear	Epigenetic Modification	NM_001193465.1:1838
CUL1-mRNA	0.00818	0.0451	-0.0802	0.0966	1.01	0.946	1.07	0.861	loglinear	Cell Cycle, Endotoxin Response, Granulocyte Activity, Hedgehog Signaling, Proteotoxic Stress, TGF-beta, TLR Signaling, Wnt	NM_003592.2:1487
PELI1-mRNA	-0.0295	0.177	-0.377	0.318	0.98	0.77	1.25	0.872	loglinear	Endotoxin Response, TLR Signaling	NM_020651.3:1550
HTRA2-mRNA	0.0274	0.176	-0.318	0.373	1.02	0.802	1.29	0.88	loglinear	Programmed Cell Death	NM_013247.4:1096
ATP7A-mRNA	-0.0295	0.191	-0.403	0.344	0.98	0.756	1.27	0.881	loglinear	Oxidative Stress	NM_000052.4:20
ROCK2-mRNA	0.0124	0.0871	-0.158	0.183	1.01	0.896	1.14	0.89	loglinear	Angiogenesis, EMT, Focal Adhesion Kinase, Wnt	NM_004850.3:3140
NFKB1-mRNA	0.0222	0.171	-0.313	0.357	1.02	0.805	1.28	0.9	loglinear	Inflammasome, NF-kb	NM_003998.2:1675
EP400-mRNA	0.0346	0.28	-0.515	0.584	1.02	0.7	1.5	0.905	loglinear	Epigenetic Modification	NM_015409.3:1957
CCNA2-mRNA	-0.00906	0.0736	-0.153	0.135	0.994	0.899	1.1	0.905	loglinear	Cell Cycle, SASP	NM_001237.2:1210
SKP1-mRNA	0.0163	0.141	-0.26	0.293	1.01	0.835	1.23	0.911	lm.nb	Cell Cycle, Endotoxin Response, Granulocyte Activity, Proteotoxic Stress, TGF-beta, TLR Signaling, Wnt	NM_170679.2:630
PPARGC1A-mRNA	-0.0321	0.316	-0.651	0.587	0.978	0.637	1.5	0.922	loglinear	Insulin Resistance	NM_013261.3:1505
CSNK1A1-mRNA	0.0141	0.159	-0.298	0.327	1.01	0.813	1.25	0.932	lm.nb	Hedgehog Signaling, Wnt	NM_001892.4:2053
GATA3-mRNA	0.0113	0.143	-0.27	0.292	1.01	0.83	1.22	0.939	loglinear	EMT, M2 Activation, Th2 Differentiation	NM_001002295.1:1691
IRF1-mRNA	0.0648	0.861	-1.62	1.75	1.05	0.325	3.37	0.942	loglinear	Type I Interferon, Type II Interferon	NM_002198.2:15
TCF7L2-mRNA	-0.00706	0.102	-0.207	0.193	0.995	0.866	1.14	0.947	loglinear	Wnt	NM_001146274.1:1393
RAPGEF2-mRNA	0.0117	0.185	-0.351	0.375	1.01	0.784	1.3	0.951	loglinear	MAPK Cell Stress	NM_014247.2:3445
RBX1-mRNA	-0.00668	0.107	-0.216	0.203	0.995	0.861	1.15	0.952	loglinear	Cell Cycle, Hypoxia, Proteotoxic Stress, TGF-beta, Wnt	NM_014248.2:162
PRKAG2-mRNA	0.0051	0.174	-0.336	0.346	1	0.792	1.27	0.977	loglinear	Autophagy, Fatty Acid Metabolism, Insulin Resistance, mTOR	NM_016203.3:1895
SIL1-mRNA	0.00354	0.161	-0.313	0.32	1	0.805	1.25	0.983	lm.nb	Proteotoxic Stress	NM_001037633.1:720
PDHA1-mRNA	-0.00197	0.0923	-0.183	0.179	0.999	0.881	1.13	0.983	loglinear	De Novo Lipogenesis, Gluconeogenesis	NM_000284.3:1080
DEPDC5-mRNA	0.00208	0.116	-0.225	0.229	1	0.855	1.17	0.986	loglinear	mTOR	NM_001136029.2:190
ACAA2-mRNA	0.00134	0.0946	-0.184	0.187	1	0.88	1.14	0.989	loglinear	Fatty Acid Metabolism	NM_006111.2:450
CXCL10-mRNA	1.32e-15	1.19	-2.32	2.32	1	0.2	5.01	1	lm.nb	Chemokine Signaling, Cytokine Signaling, Myofibroblast Regulation, TLR Signaling	NM_001565.2:461

## Sheet: YAP KO vs YAP KO TNF ref
	Log2 fold change	std error (log2)	Lower confidence limit (log2)	Upper confidence limit (log2)	Linear fold change	Lower confidence limit (linear)	Upper confidence limit (linear)	P-value	method	Gene.sets	probe.ID
COL7A1-mRNA	4.91	0.196	4.52	5.29	30	23	39.1	6.93e-09	loglinear	Collagen Biosynthesis & Modification, ECM Degradation, ECM Synthesis	NM_000094.2:390
CCL2-mRNA	3.67	0.19	3.3	4.04	12.7	9.84	16.5	5.38e-08	loglinear	Chemokine Signaling, Cytokine Signaling	NM_002982.3:123
RELB-mRNA	4.45	0.296	3.87	5.03	21.9	14.6	32.7	3.78e-07	lm.nb	MAPK Cell Stress, NF-kb	NM_006509.3:960
TNF-mRNA	5.76	0.46	4.85	6.66	54	28.9	101	1.57e-06	loglinear	Cytokine Signaling, EMT, Insulin Resistance, M1 Activation, MAPK Cell Stress, mTOR, NF-kb, Programmed Cell Death, TGF-beta, Th17 Differentiation, TLR Signaling	NM_000594.2:1010
HLA-DQA1-mRNA	2.94	0.238	2.47	3.4	7.66	5.54	10.6	1.74e-06	loglinear	MHC Class II Antigen Presentation, Type II Interferon	NM_002122.3:261
HLA-B-mRNA	0.943	0.0814	0.783	1.1	1.92	1.72	2.15	2.81e-06	loglinear	Neutrophil Degranulation, Type I Interferon, Type II Interferon	NM_005514.6:937
BAX-mRNA	0.459	0.0444	0.372	0.546	1.37	1.29	1.46	6.56e-06	loglinear	Programmed Cell Death, Proteotoxic Stress	NM_138761.3:342
CASP4-mRNA	1.22	0.13	0.962	1.47	2.32	1.95	2.77	1.38e-05	loglinear	Inflammasome	NM_001225.3:88
HLA-F-mRNA	0.788	0.0866	0.618	0.957	1.73	1.53	1.94	1.72e-05	loglinear	Type I Interferon, Type II Interferon	NM_001098479.1:575
WWC1-mRNA	0.755	0.0895	0.58	0.931	1.69	1.49	1.91	2.96e-05	loglinear	Hippo Pathway	NM_001161662.1:619
ITGA1-mRNA	0.812	0.1	0.616	1.01	1.76	1.53	2.01	3.91e-05	loglinear	ECM Synthesis, Focal Adhesion Kinase, PI3K-Akt	NM_181501.1:1875
SORBS1-mRNA	1.16	0.15	0.866	1.45	2.23	1.82	2.74	5.52e-05	loglinear	PPAR Signaling	NM_001034956.1:4005
ACTA2-mRNA	0.908	0.118	0.677	1.14	1.88	1.6	2.2	5.65e-05	loglinear	EMT, Myofibroblast Regulation	NM_001613.1:645
GREM1-mRNA	1.37	0.185	1.01	1.73	2.58	2.01	3.32	7.55e-05	loglinear	EMT	NM_013372.5:575
FAS-mRNA	1.1	0.169	0.765	1.43	2.14	1.7	2.69	0.000192	loglinear	Cytokine Signaling, MAPK Cell Stress, Programmed Cell Death	NM_000043.4:398
STAT3-mRNA	0.437	0.0676	0.304	0.569	1.35	1.23	1.48	0.000197	loglinear	Chemokine Signaling, EMT, Insulin Resistance, PDGF Signaling, SASP, Th17 Differentiation	NM_003150.3:2060
IL6ST-mRNA	0.844	0.136	0.578	1.11	1.79	1.49	2.16	0.000256	loglinear	Cytokine Signaling, Th17 Differentiation	NM_002184.2:2505
NFKB1-mRNA	1.04	0.171	0.704	1.37	2.05	1.63	2.59	0.000296	loglinear	Inflammasome, NF-kb	NM_003998.2:1675
CD44-mRNA	0.968	0.168	0.639	1.3	1.96	1.56	2.46	0.000419	loglinear	ECM Degradation, ECM Synthesis, EMT, Neutrophil Degranulation, Type II Interferon	NM_001001392.1:429
TJP2-mRNA	0.529	0.0933	0.347	0.712	1.44	1.27	1.64	0.000468	loglinear	Hippo Pathway	NM_004817.2:2785
ICAM1-mRNA	2.77	0.493	1.8	3.73	6.81	3.49	13.3	0.000502	loglinear	NF-kb, Type II Interferon	NM_000201.2:2253
ITGA5-mRNA	0.287	0.0528	0.183	0.39	1.22	1.14	1.31	0.000619	loglinear	ECM Synthesis, EMT, Focal Adhesion Kinase, Myofibroblast Regulation, PI3K-Akt	NM_002205.2:4113
PTCH1-mRNA	-0.529	0.104	-0.732	-0.325	0.693	0.602	0.798	0.000929	loglinear	Hedgehog Signaling	NM_000264.4:403
CXCL10-mRNA	4.03	0.869	2.33	5.73	16.3	5.02	53.2	0.00167	lm.nb	Chemokine Signaling, Cytokine Signaling, Myofibroblast Regulation, TLR Signaling	NM_001565.2:461
HLA-A-mRNA	0.495	0.11	0.281	0.71	1.41	1.21	1.64	0.00195	loglinear	Neutrophil Degranulation, Type I Interferon, Type II Interferon	NM_002116.5:1000
SMAD3-mRNA	0.435	0.097	0.245	0.625	1.35	1.19	1.54	0.00204	loglinear	Cell Cycle, EMT, Myofibroblast Regulation, TGF-beta, Th17 Differentiation, Wnt	NM_005902.3:4220
CXCL8-mRNA	4.42	0.989	2.48	6.36	21.4	5.58	82	0.00209	loglinear	Chemokine Signaling, Cytokine Signaling, NF-kb, SASP, TLR Signaling	NM_000584.2:25
CKAP4-mRNA	0.217	0.0498	0.119	0.314	1.16	1.09	1.24	0.00243	loglinear	Neutrophil Degranulation, Proteotoxic Stress	NM_006825.3:1825
CDKN2C-mRNA	-0.325	0.0762	-0.474	-0.175	0.798	0.72	0.885	0.00275	loglinear	Cell Cycle, SASP	NM_001262.2:1295
CXCR4-mRNA	0.254	0.0602	0.136	0.372	1.19	1.1	1.29	0.00292	loglinear	Chemokine Signaling, Cytokine Signaling, EMT, M2 Activation	NM_003467.2:1335
IRS1-mRNA	-0.576	0.14	-0.851	-0.301	0.671	0.554	0.812	0.00341	loglinear	Autophagy, Insulin Resistance, Insulin Signaling, mTOR, PI3K-Akt	NM_005544.2:6224
PANX1-mRNA	0.329	0.0818	0.168	0.489	1.26	1.12	1.4	0.00386	loglinear	Inflammasome	NM_015368.3:2200
HDAC4-mRNA	-0.435	0.109	-0.648	-0.222	0.74	0.638	0.857	0.00392	loglinear	Myofibroblast Regulation	NM_006037.3:6965
HLA-G-mRNA	0.537	0.138	0.267	0.807	1.45	1.2	1.75	0.00458	loglinear	Type I Interferon, Type II Interferon	NM_002127.4:1180
CYP2J2-mRNA	0.565	0.146	0.278	0.852	1.48	1.21	1.81	0.0048	loglinear	Fatty Acid Metabolism	NM_000775.2:370
TGFB1-mRNA	0.382	0.0989	0.188	0.575	1.3	1.14	1.49	0.00482	loglinear	Cell Cycle, Cytokine Signaling, ECM Synthesis, EMT, MAPK Cell Stress, Myofibroblast Regulation, Platelet Degranulation, TGF-beta, Th17 Differentiation	NM_000660.3:1260
CDKN1A-mRNA	0.473	0.13	0.218	0.727	1.39	1.16	1.66	0.0066	loglinear	Cell Cycle, PI3K-Akt, SASP	NM_000389.2:1975
THBS1-mRNA	0.7	0.194	0.32	1.08	1.62	1.25	2.11	0.00685	loglinear	ECM Synthesis, Focal Adhesion Kinase, PDGF Signaling, PI3K-Akt, Platelet Degranulation, TGF-beta	NM_003246.2:3465
PLCG2-mRNA	-0.593	0.165	-0.917	-0.269	0.663	0.53	0.83	0.00708	loglinear	Angiogenesis, Endotoxin Response, Granulocyte Activity, NF-kb, Phagocytic Cell Function, TLR Signaling	NM_002661.2:525
MAP3K1-mRNA	0.401	0.116	0.175	0.628	1.32	1.13	1.55	0.00838	loglinear	Endotoxin Response, Granulocyte Activity, MAPK Cell Stress, TLR Signaling	NM_005921.1:2525
LGALS3-mRNA	0.447	0.13	0.192	0.702	1.36	1.14	1.63	0.00887	loglinear	Neutrophil Degranulation	NM_001177388.1:495
CDON-mRNA	-0.435	0.128	-0.687	-0.184	0.739	0.621	0.88	0.00947	loglinear	Hedgehog Signaling	NM_016952.4:5915
CXCL2-mRNA	2.98	0.882	1.25	4.71	7.89	2.38	26.2	0.00967	loglinear	Chemokine Signaling, Cytokine Signaling, NF-kb	NM_002089.3:854
SCD-mRNA	-0.206	0.0616	-0.326	-0.0852	0.867	0.797	0.943	0.0102	loglinear	Fatty Acid Metabolism, PPAR Signaling	NM_005063.4:2025
LAMC1-mRNA	0.22	0.0667	0.0897	0.351	1.17	1.06	1.28	0.0108	loglinear	ECM Degradation, ECM Synthesis, Focal Adhesion Kinase, PI3K-Akt	NM_002293.3:4915
XBP1-mRNA	0.458	0.144	0.176	0.741	1.37	1.13	1.67	0.013	loglinear	Proteotoxic Stress	NM_005080.2:440
EGFR-mRNA	0.614	0.198	0.225	1	1.53	1.17	2	0.0148	lm.nb	Adenosine Pathway, EMT, MAPK Cell Stress, PI3K-Akt	NM_201282.1:1354
COL4A2-mRNA	0.243	0.0787	0.0884	0.397	1.18	1.06	1.32	0.015	loglinear	Collagen Biosynthesis & Modification, ECM Degradation, ECM Synthesis, Focal Adhesion Kinase, PDGF Signaling, PI3K-Akt	NM_001846.2:1150
F11R-mRNA	0.344	0.113	0.122	0.566	1.27	1.09	1.48	0.016	loglinear	TGF-beta	NM_144503.1:3650
COL5A1-mRNA	0.422	0.145	0.137	0.707	1.34	1.1	1.63	0.0197	loglinear	Collagen Biosynthesis & Modification, ECM Synthesis, PDGF Signaling	NM_000093.3:872
LPCAT1-mRNA	-0.24	0.0849	-0.406	-0.0733	0.847	0.755	0.95	0.0224	loglinear	Neutrophil Degranulation	NM_024830.3:1831
ARRB1-mRNA	0.663	0.236	0.201	1.12	1.58	1.15	2.18	0.0227	loglinear	Adenosine Pathway, Hedgehog Signaling, MAPK Cell Stress	NM_004041.3:637
HSPG2-mRNA	0.746	0.265	0.226	1.27	1.68	1.17	2.4	0.0227	lm.nb	Adenosine Pathway, ECM Degradation, ECM Synthesis	NM_005529.5:2715
PIDD1-mRNA	0.681	0.242	0.206	1.16	1.6	1.15	2.23	0.0228	loglinear	NF-kb, Programmed Cell Death	NM_145886.2:2133
IRF1-mRNA	2.39	0.861	0.705	4.08	5.25	1.63	16.9	0.024	loglinear	Type I Interferon, Type II Interferon	NM_002198.2:15
SLC25A10-mRNA	-0.254	0.093	-0.436	-0.0715	0.839	0.739	0.952	0.0259	loglinear	Gluconeogenesis	NM_012140.3:390
RAC3-mRNA	-0.245	0.09	-0.421	-0.0687	0.844	0.747	0.954	0.0261	loglinear	Angiogenesis, Focal Adhesion Kinase, MAPK Cell Stress, Wnt	NM_005052.2:702
NOTCH2-mRNA	0.156	0.0578	0.0431	0.27	1.11	1.03	1.21	0.0268	loglinear	EMT, Notch, Th2 Differentiation	NM_024408.3:2842
HMGCS2-mRNA	0.888	0.33	0.241	1.53	1.85	1.18	2.9	0.0275	loglinear	PPAR Signaling	NM_005518.3:1128
ACVRL1-mRNA	0.611	0.227	0.166	1.06	1.53	1.12	2.08	0.0275	loglinear	Cytokine Signaling, TGF-beta	NM_000020.1:1710
JAK2-mRNA	0.545	0.205	0.144	0.945	1.46	1.1	1.93	0.0287	lm.nb	Cell Cycle, Chemokine Signaling, EMT, Epigenetic Modification, PI3K-Akt, Th1 Differentiation, Th17 Differentiation, Type II Interferon	NM_004972.3:1464
GPC4-mRNA	-0.315	0.118	-0.548	-0.0832	0.804	0.684	0.944	0.0287	loglinear	Adenosine Pathway, Wnt	NM_001448.2:820
EGR1-mRNA	0.422	0.159	0.111	0.733	1.34	1.08	1.66	0.0289	loglinear	EMT, Type I Interferon	NM_001964.2:1505
INPP5D-mRNA	0.722	0.275	0.184	1.26	1.65	1.14	2.4	0.0302	loglinear	Phagocytic Cell Function	NM_005541.3:4075
SCIN-mRNA	-0.477	0.182	-0.833	-0.121	0.718	0.561	0.92	0.0304	loglinear	Phagocytic Cell Function	NM_033128.3:710
LOX-mRNA	0.313	0.12	0.0782	0.547	1.24	1.06	1.46	0.031	loglinear	Collagen Biosynthesis & Modification, EMT, Myofibroblast Regulation	NM_002317.4:1575
TIMP2-mRNA	-0.244	0.094	-0.428	-0.0597	0.844	0.743	0.959	0.0318	loglinear	ECM Degradation, Neutrophil Degranulation	NM_003255.4:1555
VEGFA-mRNA	0.226	0.0895	0.0502	0.401	1.17	1.04	1.32	0.0358	loglinear	Angiogenesis, EMT, Hypoxia, MAPK Cell Stress, PI3K-Akt, Platelet Degranulation	NM_001025366.1:1325
CEBPA-mRNA	-0.265	0.108	-0.476	-0.0548	0.832	0.719	0.963	0.0388	loglinear	Epigenetic Modification	NM_004364.2:1320
PLPP4-mRNA	0.458	0.185	0.094	0.821	1.37	1.07	1.77	0.0389	loglinear	De Novo Lipogenesis	NM_001030059.1:1348
MMP16-mRNA	-0.534	0.217	-0.959	-0.109	0.691	0.514	0.927	0.039	loglinear	ECM Degradation	NM_005941.4:5940
HADHA-mRNA	0.184	0.0748	0.037	0.33	1.14	1.03	1.26	0.0397	loglinear	Fatty Acid Metabolism	NM_000182.4:1400
GAS1-mRNA	-0.471	0.192	-0.847	-0.0948	0.721	0.556	0.936	0.0397	lm.nb	Hedgehog Signaling	NM_002048.2:1525
MMP2-mRNA	-0.622	0.254	-1.12	-0.125	0.65	0.46	0.917	0.0398	loglinear	ECM Degradation, EMT	NM_004530.2:2360
MAP1LC3A-mRNA	-0.39	0.16	-0.704	-0.0772	0.763	0.614	0.948	0.0404	loglinear	Autophagy	NM_032514.2:404
EPAS1-mRNA	-0.37	0.151	-0.666	-0.0729	0.774	0.63	0.951	0.0405	loglinear	EMT, Hypoxia	NM_001430.3:4246
LOXL1-mRNA	0.144	0.0591	0.0282	0.26	1.11	1.02	1.2	0.0408	loglinear	Collagen Biosynthesis & Modification	NM_005576.2:1980
LRP6-mRNA	-0.212	0.0882	-0.385	-0.0391	0.863	0.766	0.973	0.0429	loglinear	EMT, mTOR, Wnt	NM_002336.1:2185
PSMB8-mRNA	0.685	0.285	0.126	1.24	1.61	1.09	2.37	0.0431	loglinear	Cell Cycle, Granulocyte Activity, Hypoxia, Type I Interferon	NM_004159.4:1215
ATF4-mRNA	0.224	0.0937	0.04	0.407	1.17	1.03	1.33	0.0441	loglinear	MAPK Cell Stress, PI3K-Akt, Programmed Cell Death, Proteotoxic Stress	NM_001675.2:1151
PRKAB2-mRNA	0.155	0.0655	0.0269	0.284	1.11	1.02	1.22	0.0452	loglinear	Autophagy, Fatty Acid Metabolism, Insulin Resistance, mTOR	NM_005399.3:1600
PCCB-mRNA	0.216	0.0916	0.036	0.395	1.16	1.03	1.32	0.0465	loglinear	Fatty Acid Metabolism	NM_000532.4:322
PGM1-mRNA	-0.142	0.0604	-0.26	-0.0232	0.907	0.835	0.984	0.0472	loglinear	De Novo Lipogenesis, Gluconeogenesis, Neutrophil Degranulation	NM_001172818.1:2165
GPX3-mRNA	-0.292	0.125	-0.537	-0.0464	0.817	0.689	0.968	0.0481	loglinear	Oxidative Stress	NM_002084.3:1296
HLA-E-mRNA	0.189	0.081	0.03	0.348	1.14	1.02	1.27	0.0481	loglinear	Type I Interferon, Type II Interferon	NM_005516.4:1204
PTPN6-mRNA	0.424	0.185	0.0617	0.786	1.34	1.04	1.72	0.051	loglinear	Neutrophil Degranulation, Type I Interferon, Type II Interferon	NM_002831.5:1734
TRAF2-mRNA	0.216	0.0953	0.0288	0.402	1.16	1.02	1.32	0.0535	loglinear	MAPK Cell Stress, NF-kb, Programmed Cell Death, Proteotoxic Stress	NM_021138.3:1325
LRP1-mRNA	0.179	0.0793	0.0234	0.334	1.13	1.02	1.26	0.0541	loglinear	Adenosine Pathway, Cholesterol Metabolism	NM_002332.2:4240
CASP8-mRNA	0.219	0.097	0.0283	0.409	1.16	1.02	1.33	0.0544	loglinear	Endotoxin Response, Inflammasome, Programmed Cell Death, TLR Signaling	NM_001228.4:301
SMURF1-mRNA	0.486	0.217	0.0603	0.912	1.4	1.04	1.88	0.0557	loglinear	Hedgehog Signaling, TGF-beta	NM_181349.1:5162
AP1S1-mRNA	0.174	0.0785	0.0205	0.328	1.13	1.01	1.26	0.057	loglinear	MHC Class II Antigen Presentation	NM_001283.3:350
VIM-mRNA	0.266	0.12	0.0303	0.501	1.2	1.02	1.42	0.0579	loglinear	EMT	NM_003380.2:694
BCL2-mRNA	-0.46	0.211	-0.873	-0.047	0.727	0.546	0.968	0.0606	loglinear	Autophagy, EMT, Focal Adhesion Kinase, Hedgehog Signaling, Inflammasome, NF-kb, PI3K-Akt, Programmed Cell Death, Proteotoxic Stress	NM_000657.2:947
PELI1-mRNA	0.384	0.177	0.0366	0.731	1.3	1.03	1.66	0.0622	loglinear	Endotoxin Response, TLR Signaling	NM_020651.3:1550
TRIB3-mRNA	0.368	0.171	0.0338	0.703	1.29	1.02	1.63	0.063	lm.nb	Angiogenesis, Insulin Resistance, Insulin Signaling	NM_021158.3:1830
IFNGR1-mRNA	0.229	0.107	0.0205	0.438	1.17	1.01	1.36	0.0635	loglinear	Cytokine Signaling, M1 Activation, M2 Activation, Th1 Differentiation, Type II Interferon	NM_000416.2:392
NOTCH1-mRNA	0.191	0.0893	0.0161	0.366	1.14	1.01	1.29	0.0647	loglinear	EMT, Myofibroblast Regulation, Notch, Th2 Differentiation	NM_017617.3:8211
MAF-mRNA	-0.489	0.23	-0.941	-0.0379	0.712	0.521	0.974	0.0664	lm.nb	Th2 Differentiation	NM_005360.4:888
CXCL16-mRNA	0.251	0.119	0.0168	0.485	1.19	1.01	1.4	0.0689	loglinear	Chemokine Signaling, Cytokine Signaling, EMT	NM_001100812.1:850
NDUFC1-mRNA	-0.149	0.0711	-0.288	-0.00992	0.902	0.819	0.993	0.069	loglinear	Fatty Acid Metabolism	NM_002494.2:57
VAMP8-mRNA	0.256	0.122	0.0169	0.495	1.19	1.01	1.41	0.0691	loglinear	Autophagy, Neutrophil Degranulation	NM_003761.4:105
SEC24C-mRNA	0.164	0.0785	0.0105	0.318	1.12	1.01	1.25	0.0696	loglinear	MHC Class II Antigen Presentation, Proteotoxic Stress	NM_004922.2:2325
ISG15-mRNA	-0.663	0.321	-1.29	-0.034	0.632	0.408	0.977	0.0727	lm.nb	Type I Interferon	NM_005101.3:305
IL1RAP-mRNA	0.329	0.16	0.015	0.643	1.26	1.01	1.56	0.0741	loglinear	Cytokine Signaling, MAPK Cell Stress, Th17 Differentiation	NM_002182.2:460
ELOVL6-mRNA	-0.267	0.13	-0.521	-0.0121	0.831	0.697	0.992	0.0742	loglinear	De Novo Lipogenesis, Fatty Acid Metabolism	NM_001130721.1:1035
DAPK1-mRNA	-0.251	0.125	-0.497	-0.00615	0.84	0.709	0.996	0.0794	loglinear	Autophagy, EMT	NM_001288729.1:1810
ITPR2-mRNA	0.209	0.104	0.00426	0.413	1.16	1	1.33	0.0804	loglinear	Adenosine Pathway, Angiogenesis, Granulocyte Activity, Programmed Cell Death	NM_002223.2:1626
SLC25A13-mRNA	0.267	0.134	0.00436	0.53	1.2	1	1.44	0.0815	lm.nb	Gluconeogenesis	NM_001160210.1:1216
COL1A1-mRNA	0.52	0.269	-0.00683	1.05	1.43	0.995	2.07	0.0891	loglinear	Collagen Biosynthesis & Modification, ECM Degradation, ECM Synthesis, Focal Adhesion Kinase, PI3K-Akt	NM_000088.3:5210
CHUK-mRNA	0.151	0.0785	-0.00276	0.305	1.11	0.998	1.24	0.0904	loglinear	Endotoxin Response, Granulocyte Activity, Inflammasome, MAPK Cell Stress, mTOR, NF-kb, PI3K-Akt, Programmed Cell Death, TLR Signaling	NM_001278.3:860
IL18R1-mRNA	0.471	0.245	-0.00908	0.951	1.39	0.994	1.93	0.0907	loglinear	Cytokine Signaling, M1 Activation	NM_003855.3:822
THBS3-mRNA	0.255	0.134	-0.00735	0.517	1.19	0.995	1.43	0.0932	loglinear	ECM Synthesis, Focal Adhesion Kinase, PDGF Signaling, PI3K-Akt	NM_001252607.1:810
LRP2-mRNA	-0.245	0.129	-0.498	0.00832	0.844	0.708	1.01	0.0946	loglinear	Adenosine Pathway, Cholesterol Metabolism, Hedgehog Signaling	NM_004525.2:12505
STAT5A-mRNA	0.678	0.363	-0.0341	1.39	1.6	0.977	2.62	0.099	loglinear	EMT, PDGF Signaling, Th2 Differentiation	NM_003152.2:3460
CASP7-mRNA	0.163	0.0881	-0.00962	0.336	1.12	0.993	1.26	0.101	loglinear	Programmed Cell Death	NM_001227.3:915
NCEH1-mRNA	0.455	0.249	-0.0342	0.943	1.37	0.977	1.92	0.106	lm.nb	Cholesterol Metabolism	NM_020792.4:1350
COL4A1-mRNA	0.176	0.0964	-0.0134	0.365	1.13	0.991	1.29	0.106	loglinear	Collagen Biosynthesis & Modification, ECM Degradation, ECM Synthesis, Focal Adhesion Kinase, PDGF Signaling, PI3K-Akt	NM_001845.4:780
GRB10-mRNA	0.146	0.0808	-0.0126	0.304	1.11	0.991	1.23	0.109	loglinear	Insulin Signaling, mTOR	NM_001001555.2:4715
COL14A1-mRNA	-0.362	0.203	-0.759	0.0351	0.778	0.591	1.02	0.112	lm.nb	Collagen Biosynthesis & Modification, ECM Degradation	NM_021110.1:1865
ILK-mRNA	0.227	0.128	-0.0232	0.477	1.17	0.984	1.39	0.113	loglinear	EMT, Focal Adhesion Kinase, PPAR Signaling	NM_004517.2:983
KLF5-mRNA	0.305	0.174	-0.0362	0.647	1.24	0.975	1.57	0.118	loglinear	Myofibroblast Regulation	NM_001730.3:732
PRKDC-mRNA	0.0838	0.0481	-0.0105	0.178	1.06	0.993	1.13	0.12	loglinear	Cell Cycle, Inflammasome	NM_006904.6:12750
IFI27-mRNA	-0.293	0.169	-0.624	0.0371	0.816	0.649	1.03	0.12	loglinear	Type I Interferon	NM_005532.3:390
AMOTL2-mRNA	1.36	0.786	-0.177	2.9	2.57	0.884	7.48	0.121	loglinear	Hippo Pathway	NM_016201.2:3350
SELENOS-mRNA	0.474	0.274	-0.0617	1.01	1.39	0.958	2.01	0.121	lm.nb	Proteotoxic Stress	NM_203472.1:466
CBL-mRNA	0.147	0.0848	-0.0193	0.313	1.11	0.987	1.24	0.122	loglinear	TGF-beta	NM_005188.2:7485
RPS27A-mRNA	0.0905	0.0525	-0.0123	0.193	1.06	0.991	1.14	0.123	loglinear	Cell Cycle, Endotoxin Response, Granulocyte Activity, Hypoxia, Inflammasome, SASP, TGF-beta, TLR Signaling	NM_002954.5:650
GLI3-mRNA	-0.275	0.166	-0.601	0.0501	0.826	0.66	1.04	0.136	loglinear	Hedgehog Signaling	NM_000168.5:975
HSP90AB1-mRNA	0.0864	0.0522	-0.0159	0.189	1.06	0.989	1.14	0.137	loglinear	Cell Cycle, Inflammasome, Neutrophil Degranulation, PI3K-Akt, Proteotoxic Stress, Th17 Differentiation	NM_007355.3:1530
SRC-mRNA	0.138	0.0846	-0.0277	0.304	1.1	0.981	1.23	0.141	loglinear	Angiogenesis, EMT, Focal Adhesion Kinase, PDGF Signaling	NM_005417.3:1410
LOXL4-mRNA	0.518	0.319	-0.107	1.14	1.43	0.928	2.21	0.143	loglinear	Collagen Biosynthesis & Modification	NM_032211.6:3445
ROCK2-mRNA	-0.139	0.0871	-0.309	0.032	0.908	0.807	1.02	0.15	loglinear	Angiogenesis, EMT, Focal Adhesion Kinase, Wnt	NM_004850.3:3140
ERN1-mRNA	-0.222	0.141	-0.499	0.0543	0.857	0.708	1.04	0.154	loglinear	Autophagy, Programmed Cell Death, Proteotoxic Stress	NM_001433.2:435
SERPINF1-mRNA	-0.358	0.227	-0.803	0.0875	0.78	0.573	1.06	0.154	lm.nb	Wnt	NM_002615.4:888
KAT6A-mRNA	0.151	0.0961	-0.0371	0.34	1.11	0.975	1.27	0.154	loglinear	Epigenetic Modification	NM_001099412.1:550
JAK1-mRNA	0.156	0.1	-0.0405	0.353	1.11	0.972	1.28	0.158	loglinear	PI3K-Akt, Th1 Differentiation, Th17 Differentiation, Type I Interferon, Type II Interferon	NM_002227.1:285
PIK3CB-mRNA	0.312	0.202	-0.0838	0.708	1.24	0.944	1.63	0.161	lm.nb	PI3K-Akt	NM_006219.1:2945
NDUFB6-mRNA	-0.0882	0.0578	-0.201	0.0251	0.941	0.87	1.02	0.166	loglinear	Fatty Acid Metabolism	NM_002493.5:33
IRF8-mRNA	1.03	0.682	-0.311	2.36	2.04	0.806	5.14	0.171	loglinear	Type I Interferon, Type II Interferon	NM_002163.2:253
S100A4-mRNA	-0.284	0.19	-0.656	0.0881	0.821	0.635	1.06	0.173	loglinear	EMT	NM_002961.2:263
LGMN-mRNA	0.213	0.144	-0.0684	0.495	1.16	0.954	1.41	0.176	loglinear	MHC Class II Antigen Presentation, TLR Signaling	NM_001008530.2:522
DUSP8-mRNA	0.258	0.174	-0.0841	0.6	1.2	0.943	1.52	0.178	loglinear	MAPK Cell Stress	NM_004420.2:770
CCS-mRNA	0.166	0.113	-0.0551	0.387	1.12	0.963	1.31	0.179	loglinear	Oxidative Stress	NM_005125.1:34
NDUFB8-mRNA	0.102	0.0703	-0.0355	0.24	1.07	0.976	1.18	0.184	loglinear	Fatty Acid Metabolism	NM_001284367.1:204
CSNK2A1-mRNA	-0.0698	0.0484	-0.165	0.025	0.953	0.892	1.02	0.187	loglinear	Cell Cycle, NF-kb, Wnt	NM_177559.2:1930
ANAPC1-mRNA	0.223	0.155	-0.0804	0.527	1.17	0.946	1.44	0.187	loglinear	Cell Cycle, SASP	NM_022662.2:1990
FST-mRNA	-0.323	0.224	-0.763	0.117	0.799	0.589	1.08	0.188	loglinear	TGF-beta	NM_006350.2:575
MTOR-mRNA	0.119	0.0835	-0.0451	0.282	1.09	0.969	1.22	0.194	loglinear	Angiogenesis, Autophagy, Insulin Resistance, mTOR, PI3K-Akt, Proteotoxic Stress, Th17 Differentiation	NM_004958.3:1865
SREBF1-mRNA	0.184	0.131	-0.0723	0.439	1.14	0.951	1.36	0.197	loglinear	Insulin Resistance	NM_001005291.1:1392
MAP2K1-mRNA	0.0901	0.0644	-0.0361	0.216	1.06	0.975	1.16	0.199	loglinear	MAPK Cell Stress, PI3K-Akt	NM_002755.2:970
GNPTAB-mRNA	0.177	0.128	-0.0741	0.428	1.13	0.95	1.34	0.205	loglinear	De Novo Lipogenesis	NM_024312.3:2440
CREB1-mRNA	0.118	0.0854	-0.0494	0.285	1.09	0.966	1.22	0.205	loglinear	Adenosine Pathway, Endotoxin Response, Insulin Resistance, PI3K-Akt, TLR Signaling	NM_004379.3:618
CSNK2B-mRNA	0.139	0.101	-0.0588	0.337	1.1	0.96	1.26	0.206	loglinear	Cell Cycle, EMT, Neutrophil Degranulation, NF-kb, Wnt	NM_001320.5:375
JUN-mRNA	0.14	0.102	-0.0598	0.34	1.1	0.959	1.27	0.207	loglinear	Endotoxin Response, Focal Adhesion Kinase, Granulocyte Activity, MAPK Cell Stress, Programmed Cell Death, SASP, TLR Signaling, Wnt	NM_002228.3:140
TXN-mRNA	-0.11	0.0801	-0.267	0.0472	0.927	0.831	1.03	0.208	loglinear	Inflammasome, Oxidative Stress	NM_003329.2:55
HADH-mRNA	-0.0983	0.0719	-0.239	0.0427	0.934	0.847	1.03	0.209	loglinear	Fatty Acid Metabolism	NM_001184705.2:645
FGF2-mRNA	0.138	0.101	-0.0599	0.336	1.1	0.959	1.26	0.209	loglinear	EMT, Insulin Signaling, MAPK Cell Stress, PI3K-Akt	NM_002006.4:620
ACSL4-mRNA	-0.0814	0.0599	-0.199	0.0361	0.945	0.871	1.03	0.212	loglinear	Fatty Acid Metabolism, PPAR Signaling	NM_004458.2:385
MOB1B-mRNA	0.276	0.204	-0.123	0.676	1.21	0.918	1.6	0.212	loglinear	Hippo Pathway	NM_173468.3:256
PREX1-mRNA	-0.492	0.363	-1.2	0.219	0.711	0.434	1.16	0.212	lm.nb	Adenosine Pathway	NM_020820.3:6075
PTK2-mRNA	0.0768	0.0568	-0.0345	0.188	1.05	0.976	1.14	0.213	loglinear	Angiogenesis, EMT, Focal Adhesion Kinase, Myofibroblast Regulation, PI3K-Akt	NM_005607.4:3466
LEPR-mRNA	-0.159	0.118	-0.391	0.0719	0.895	0.763	1.05	0.214	loglinear	Cytokine Signaling	NM_001003679.1:2000
IFI6-mRNA	-0.251	0.187	-0.616	0.115	0.841	0.652	1.08	0.216	lm.nb	Type I Interferon	NM_002038.3:432
MAML1-mRNA	0.107	0.08	-0.0498	0.264	1.08	0.966	1.2	0.218	loglinear	Notch, Th1 Differentiation	NM_014757.4:1880
CYFIP1-mRNA	0.19	0.142	-0.0891	0.469	1.14	0.94	1.38	0.219	loglinear	Angiogenesis, Neutrophil Degranulation	NM_014608.2:2423
ALDH3A2-mRNA	-0.185	0.139	-0.457	0.0868	0.88	0.728	1.06	0.219	loglinear	Fatty Acid Metabolism, Gluconeogenesis	NM_001031806.1:890
CALM1-mRNA	-0.165	0.124	-0.408	0.0778	0.892	0.754	1.06	0.22	loglinear	Adenosine Pathway, Angiogenesis, Granulocyte Activity, Platelet Degranulation	NM_006888.3:1683
PPM1A-mRNA	0.181	0.137	-0.0867	0.449	1.13	0.942	1.37	0.221	loglinear	MAPK Cell Stress, mTOR, TGF-beta	NM_021003.4:550
TCF7L2-mRNA	-0.135	0.102	-0.335	0.0654	0.911	0.793	1.05	0.223	loglinear	Wnt	NM_001146274.1:1393
DAXX-mRNA	-0.0864	0.0655	-0.215	0.042	0.942	0.862	1.03	0.224	loglinear	MAPK Cell Stress, Programmed Cell Death	NM_001350.3:1875
DLL1-mRNA	-0.2	0.152	-0.499	0.0978	0.87	0.708	1.07	0.224	loglinear	Notch, Th1 Differentiation	NM_005618.3:2580
DDIT3-mRNA	0.212	0.164	-0.11	0.534	1.16	0.926	1.45	0.233	loglinear	MAPK Cell Stress, Programmed Cell Death, Proteotoxic Stress	NM_004083.4:40
NEDD8-mRNA	-0.127	0.0992	-0.322	0.0671	0.916	0.8	1.05	0.235	loglinear	TGF-beta	NM_006156.2:330
LAMTOR2-mRNA	0.0753	0.0587	-0.0398	0.19	1.05	0.973	1.14	0.236	loglinear	Autophagy, mTOR, Neutrophil Degranulation	NM_001145264.1:272
NCAM1-mRNA	-0.195	0.152	-0.493	0.104	0.874	0.71	1.07	0.237	loglinear	ECM Synthesis, Type II Interferon	NM_000615.5:1620
DEPDC5-mRNA	0.148	0.116	-0.0798	0.375	1.11	0.946	1.3	0.239	loglinear	mTOR	NM_001136029.2:190
ERO1A-mRNA	0.138	0.109	-0.075	0.351	1.1	0.949	1.28	0.24	loglinear	Oxidative Stress, Proteotoxic Stress	NM_014584.1:612
RAPGEF2-mRNA	-0.235	0.185	-0.599	0.128	0.849	0.66	1.09	0.24	loglinear	MAPK Cell Stress	NM_014247.2:3445
APP-mRNA	0.104	0.0818	-0.0566	0.264	1.07	0.962	1.2	0.24	loglinear	Adenosine Pathway, ECM Synthesis, Endotoxin Response, Inflammasome, Platelet Degranulation, TLR Signaling	NM_000484.3:1725
NCSTN-mRNA	0.115	0.0911	-0.064	0.293	1.08	0.957	1.23	0.244	loglinear	ECM Degradation, EMT, Neutrophil Degranulation, Notch	NM_015331.2:540
TBC1D4-mRNA	-0.186	0.149	-0.478	0.107	0.879	0.718	1.08	0.248	lm.nb	Insulin Resistance	NM_014832.2:3130
COX6B1-mRNA	-0.0617	0.0504	-0.161	0.0371	0.958	0.895	1.03	0.256	loglinear	Fatty Acid Metabolism	NM_001863.4:264
MAPK8-mRNA	-0.111	0.0904	-0.288	0.0666	0.926	0.819	1.05	0.256	loglinear	Autophagy, EMT, Endotoxin Response, Focal Adhesion Kinase, Granulocyte Activity, Insulin Resistance, MAPK Cell Stress, Programmed Cell Death, Proteotoxic Stress, TLR Signaling, Wnt	NM_002750.2:945
PRDX6-mRNA	-0.0637	0.0523	-0.166	0.0388	0.957	0.891	1.03	0.258	loglinear	Neutrophil Degranulation, Oxidative Stress	NM_004905.2:1390
OCLN-mRNA	0.155	0.129	-0.0983	0.409	1.11	0.934	1.33	0.264	loglinear	EMT	NM_002538.3:1975
EEF2K-mRNA	0.207	0.173	-0.133	0.547	1.15	0.912	1.46	0.266	loglinear	mTOR	NM_013302.3:5165
TRADD-mRNA	-0.663	0.556	-1.75	0.427	0.632	0.297	1.34	0.268	lm.nb	MAPK Cell Stress, NF-kb, Programmed Cell Death	NM_003789.2:680
FRS2-mRNA	-0.0795	0.0671	-0.211	0.0519	0.946	0.864	1.04	0.27	loglinear	Insulin Signaling	NM_006654.3:974
HMOX1-mRNA	0.312	0.267	-0.211	0.835	1.24	0.864	1.78	0.276	loglinear	EMT	NM_002133.2:781
SSR2-mRNA	0.163	0.14	-0.112	0.438	1.12	0.925	1.35	0.28	lm.nb	Proteotoxic Stress	NM_003145.3:195
CSNK1E-mRNA	0.0573	0.0501	-0.0408	0.155	1.04	0.972	1.11	0.285	loglinear	Cell Cycle, Hedgehog Signaling, Wnt	NM_152221.2:905
DUSP7-mRNA	-0.199	0.175	-0.541	0.143	0.871	0.687	1.1	0.287	lm.nb	Endotoxin Response, MAPK Cell Stress, TLR Signaling	NM_001947.2:1065
PRKACB-mRNA	-0.181	0.16	-0.494	0.133	0.882	0.71	1.1	0.291	loglinear	Angiogenesis, Autophagy, Hedgehog Signaling, MAPK Cell Stress, Wnt	NM_182948.2:805
ADCY7-mRNA	-0.415	0.37	-1.14	0.309	0.75	0.454	1.24	0.294	lm.nb	Adenosine Pathway	NM_001114.4:956
SUGT1-mRNA	0.168	0.151	-0.127	0.463	1.12	0.916	1.38	0.296	lm.nb	Inflammasome	NM_001130912.1:1180
SPOPL-mRNA	0.111	0.101	-0.087	0.31	1.08	0.942	1.24	0.303	loglinear	Hedgehog Signaling	NM_001001664.1:1455
ALAD-mRNA	0.429	0.397	-0.348	1.21	1.35	0.786	2.31	0.311	lm.nb	De Novo Lipogenesis, Neutrophil Degranulation	NM_000031.5:542
PTPN11-mRNA	0.0935	0.0867	-0.0763	0.263	1.07	0.948	1.2	0.312	loglinear	Endotoxin Response, Insulin Resistance, Insulin Signaling, PDGF Signaling, TLR Signaling, Type I Interferon, Type II Interferon	NM_002834.3:1480
NID2-mRNA	0.124	0.116	-0.103	0.351	1.09	0.931	1.28	0.315	loglinear	ECM Synthesis	NM_007361.3:1995
GNB4-mRNA	0.0965	0.0903	-0.0805	0.273	1.07	0.946	1.21	0.317	loglinear	Adenosine Pathway, PI3K-Akt	NM_021629.3:734
ERP29-mRNA	0.122	0.115	-0.103	0.347	1.09	0.931	1.27	0.318	loglinear	Proteotoxic Stress	NM_001034025.1:816
YWHAQ-mRNA	-0.0736	0.0696	-0.21	0.0628	0.95	0.865	1.04	0.321	loglinear	Cell Cycle, De Novo Lipogenesis, PI3K-Akt	NM_006826.2:1360
NCOA2-mRNA	-0.143	0.138	-0.414	0.128	0.906	0.751	1.09	0.332	loglinear	Epigenetic Modification	NM_006540.2:1045
NOTCH4-mRNA	-0.179	0.175	-0.521	0.164	0.883	0.697	1.12	0.336	loglinear	Notch	NM_004557.3:6420
TLN1-mRNA	0.0983	0.0963	-0.0905	0.287	1.07	0.939	1.22	0.337	loglinear	Focal Adhesion Kinase, Platelet Degranulation	NM_006289.3:1460
SIRT1-mRNA	0.141	0.139	-0.131	0.412	1.1	0.913	1.33	0.341	loglinear	Epigenetic Modification, Proteotoxic Stress	NM_012238.4:840
LIPA-mRNA	0.135	0.133	-0.127	0.396	1.1	0.916	1.32	0.342	loglinear	Cholesterol Metabolism	NM_000235.3:1220
CREB3-mRNA	0.134	0.136	-0.132	0.4	1.1	0.913	1.32	0.353	loglinear	Insulin Resistance, PI3K-Akt	NM_006368.4:670
GSK3B-mRNA	0.0741	0.0752	-0.0734	0.222	1.05	0.95	1.17	0.354	loglinear	Cell Cycle, De Novo Lipogenesis, EMT, Focal Adhesion Kinase, Hedgehog Signaling, Insulin Resistance, mTOR, PI3K-Akt, Proteotoxic Stress, Wnt	NM_002093.2:925
MAML2-mRNA	0.336	0.341	-0.334	1	1.26	0.794	2.01	0.354	lm.nb	Notch, Th1 Differentiation	NM_032427.2:1890
SLC37A4-mRNA	0.196	0.2	-0.196	0.589	1.15	0.873	1.5	0.355	loglinear	Gluconeogenesis	NM_001164277.1:1248
COX7B-mRNA	-0.12	0.123	-0.36	0.121	0.92	0.779	1.09	0.358	lm.nb	Fatty Acid Metabolism	NM_001866.2:159
PTPN1-mRNA	0.128	0.133	-0.134	0.389	1.09	0.911	1.31	0.366	lm.nb	Insulin Resistance, Type I Interferon, Type II Interferon	NM_002827.3:664
VEGFB-mRNA	-0.111	0.116	-0.338	0.117	0.926	0.791	1.08	0.368	loglinear	MAPK Cell Stress, PI3K-Akt, Platelet Degranulation	NM_003377.3:687
MTMR4-mRNA	-0.0571	0.0604	-0.175	0.0612	0.961	0.885	1.04	0.372	loglinear	Autophagy, TGF-beta	NM_004687.4:5540
UQCRB-mRNA	-0.2	0.212	-0.616	0.216	0.871	0.653	1.16	0.373	loglinear	Fatty Acid Metabolism	NM_006294.3:3985
AKT1-mRNA	-0.143	0.152	-0.44	0.155	0.906	0.737	1.11	0.374	loglinear	PI3K-Akt	NM_001014432.1:1275
BRPF3-mRNA	0.0798	0.0851	-0.0869	0.246	1.06	0.942	1.19	0.376	loglinear	Epigenetic Modification, Platelet Degranulation	NM_015695.2:355
TIMP1-mRNA	-0.0513	0.0548	-0.159	0.0562	0.965	0.896	1.04	0.377	loglinear	ECM Degradation, EMT, Platelet Degranulation	NM_003254.2:329
RORA-mRNA	0.21	0.225	-0.23	0.65	1.16	0.852	1.57	0.377	lm.nb	Th17 Differentiation	NM_134261.2:1715
UBE4B-mRNA	0.129	0.141	-0.147	0.406	1.09	0.903	1.33	0.386	lm.nb	Proteotoxic Stress	NM_006048.4:1492
TCF7L1-mRNA	-0.177	0.195	-0.559	0.206	0.885	0.679	1.15	0.391	loglinear	Wnt	NM_031283.1:2215
RAC1-mRNA	0.125	0.138	-0.146	0.396	1.09	0.904	1.32	0.392	loglinear	Angiogenesis, EMT, Granulocyte Activity, MAPK Cell Stress, Neutrophil Degranulation, Phagocytic Cell Function, PI3K-Akt, TLR Signaling, Wnt	NM_006908.4:500
BCL2L1-mRNA	-0.163	0.18	-0.516	0.19	0.893	0.699	1.14	0.392	loglinear	Autophagy, EMT, Inflammasome, NF-kb, PI3K-Akt, Programmed Cell Death	NM_138578.1:1560
ARHGAP35-mRNA	-0.0955	0.106	-0.303	0.112	0.936	0.81	1.08	0.394	loglinear	Focal Adhesion Kinase	NM_004491.4:2950
SERPINH1-mRNA	-0.065	0.0727	-0.208	0.0775	0.956	0.866	1.06	0.397	loglinear	Collagen Biosynthesis & Modification	NM_001235.2:880
SYK-mRNA	0.0971	0.109	-0.116	0.31	1.07	0.923	1.24	0.398	loglinear	Granulocyte Activity, NF-kb, Phagocytic Cell Function, PI3K-Akt	NM_003177.5:808
ACTR1A-mRNA	0.0976	0.11	-0.117	0.313	1.07	0.922	1.24	0.4	loglinear	Cell Cycle, MHC Class II Antigen Presentation	NM_005736.3:462
KDM2A-mRNA	0.125	0.141	-0.151	0.402	1.09	0.901	1.32	0.4	loglinear	Epigenetic Modification	NM_012308.1:3390
C5-mRNA	-0.339	0.384	-1.09	0.414	0.79	0.469	1.33	0.403	loglinear	Adenosine Pathway, Complement Activation	NM_001735.2:466
CTNND1-mRNA	0.0799	0.0915	-0.0995	0.259	1.06	0.933	1.2	0.408	loglinear	Angiogenesis, EMT	NM_001331.2:146
UQCRH-mRNA	-0.109	0.125	-0.355	0.137	0.927	0.782	1.1	0.409	lm.nb	Fatty Acid Metabolism	NM_006004.2:235
DERL1-mRNA	0.123	0.142	-0.155	0.402	1.09	0.898	1.32	0.412	loglinear	Proteotoxic Stress	NM_001134671.2:1840
RAP1B-mRNA	0.119	0.137	-0.15	0.388	1.09	0.901	1.31	0.412	loglinear	Focal Adhesion Kinase, MAPK Cell Stress, Neutrophil Degranulation	NM_001010942.2:699
CSNK1G3-mRNA	0.112	0.13	-0.143	0.367	1.08	0.906	1.29	0.413	loglinear	Hedgehog Signaling	NM_001031812.1:1595
OGT-mRNA	0.122	0.144	-0.159	0.404	1.09	0.896	1.32	0.419	lm.nb	Epigenetic Modification, Insulin Resistance	NM_181673.2:1550
FABP5-mRNA	0.046	0.0544	-0.0607	0.153	1.03	0.959	1.11	0.422	loglinear	Neutrophil Degranulation, PPAR Signaling	NM_001444.1:100
PELI2-mRNA	0.159	0.188	-0.209	0.527	1.12	0.865	1.44	0.423	loglinear	Endotoxin Response, TLR Signaling	NM_021255.2:546
SUFU-mRNA	-0.102	0.125	-0.347	0.142	0.931	0.786	1.1	0.435	loglinear	Hedgehog Signaling	NM_001178133.1:461
NPC1-mRNA	0.0632	0.0773	-0.0882	0.215	1.04	0.941	1.16	0.437	loglinear	Cholesterol Metabolism	NM_000271.3:3300
NDUFA1-mRNA	-0.0725	0.0887	-0.246	0.101	0.951	0.843	1.07	0.438	loglinear	Fatty Acid Metabolism	NM_004541.3:240
FLT1-mRNA	-0.117	0.144	-0.399	0.165	0.922	0.758	1.12	0.439	loglinear	EMT, MAPK Cell Stress, PI3K-Akt	NM_002019.4:530
TGFB1I1-mRNA	-0.0744	0.0914	-0.254	0.105	0.95	0.839	1.08	0.439	loglinear	EMT	NM_001042454.1:355
TGFBR1-mRNA	0.11	0.136	-0.157	0.376	1.08	0.897	1.3	0.443	lm.nb	Cytokine Signaling, EMT, MAPK Cell Stress, TGF-beta, Th17 Differentiation	NM_004612.2:1255
PC-mRNA	-0.184	0.228	-0.632	0.264	0.88	0.645	1.2	0.443	loglinear	Gluconeogenesis	NM_000920.3:2055
CRK-mRNA	0.125	0.155	-0.18	0.429	1.09	0.883	1.35	0.445	loglinear	Angiogenesis, Focal Adhesion Kinase, MAPK Cell Stress, PDGF Signaling, Phagocytic Cell Function	NM_016823.2:1945
PSMC3-mRNA	-0.109	0.136	-0.376	0.158	0.927	0.771	1.12	0.448	lm.nb	Cell Cycle, Granulocyte Activity, Hypoxia, Neutrophil Degranulation	NM_002804.4:76
APLP2-mRNA	-0.101	0.126	-0.348	0.147	0.933	0.785	1.11	0.449	lm.nb	Platelet Degranulation	NM_001243299.1:2855
CSNK1A1-mRNA	0.127	0.159	-0.185	0.439	1.09	0.879	1.36	0.449	lm.nb	Hedgehog Signaling, Wnt	NM_001892.4:2053
PRKAA1-mRNA	0.0934	0.119	-0.14	0.327	1.07	0.908	1.25	0.455	loglinear	Autophagy, Insulin Resistance, mTOR, PI3K-Akt	NM_006251.5:366
JAG2-mRNA	-0.106	0.135	-0.371	0.159	0.929	0.773	1.12	0.456	loglinear	EMT, Notch, Th2 Differentiation	NM_145159.1:4225
RNF111-mRNA	-0.0951	0.122	-0.334	0.144	0.936	0.793	1.1	0.458	loglinear	EMT, TGF-beta	NM_017610.6:925
SMARCC2-mRNA	-0.0512	0.0664	-0.181	0.0789	0.965	0.882	1.06	0.463	loglinear	Epigenetic Modification	NM_001130420.1:245
SOS1-mRNA	0.0896	0.117	-0.139	0.318	1.06	0.908	1.25	0.464	loglinear	Granulocyte Activity, Insulin Signaling, MAPK Cell Stress, mTOR, PDGF Signaling, PI3K-Akt	NM_005633.2:1635
PRKACA-mRNA	0.0547	0.0713	-0.0849	0.194	1.04	0.943	1.14	0.465	loglinear	Angiogenesis, Autophagy, Cell Cycle, Hedgehog Signaling, MAPK Cell Stress, Wnt	NM_002730.3:400
HSP90AA1-mRNA	0.0649	0.0846	-0.101	0.231	1.05	0.932	1.17	0.465	loglinear	Angiogenesis, Cell Cycle, EMT, Neutrophil Degranulation, PI3K-Akt, Proteotoxic Stress, Th17 Differentiation	NM_001017963.2:1655
FASN-mRNA	-0.0514	0.0686	-0.186	0.083	0.965	0.879	1.06	0.475	loglinear	De Novo Lipogenesis, Fatty Acid Metabolism	NM_004104.4:5387
PSEN2-mRNA	0.114	0.154	-0.187	0.415	1.08	0.878	1.33	0.48	loglinear	Notch	NM_000447.2:915
ATG101-mRNA	0.0588	0.0794	-0.0968	0.214	1.04	0.935	1.16	0.48	loglinear	Autophagy	NM_021934.4:939
PTK2B-mRNA	0.239	0.322	-0.393	0.871	1.18	0.761	1.83	0.48	lm.nb	Angiogenesis	NM_004103.3:735
TBL1XR1-mRNA	-0.0919	0.124	-0.335	0.151	0.938	0.793	1.11	0.48	loglinear	Epigenetic Modification, Wnt	NM_024665.4:915
CFI-mRNA	0.215	0.293	-0.359	0.789	1.16	0.78	1.73	0.484	loglinear	Complement Activation	NM_000204.3:1301
ISG20-mRNA	0.161	0.223	-0.276	0.598	1.12	0.826	1.51	0.491	loglinear	Type I Interferon	NM_002201.5:864
PIK3R4-mRNA	0.056	0.0778	-0.0964	0.208	1.04	0.935	1.16	0.492	loglinear	Autophagy, Insulin Signaling, TLR Signaling	NM_014602.1:3620
APC-mRNA	-0.142	0.198	-0.529	0.245	0.906	0.693	1.19	0.492	loglinear	Wnt	NM_000038.3:6850
FNIP2-mRNA	-0.119	0.168	-0.449	0.211	0.921	0.732	1.16	0.499	loglinear	mTOR	NM_020840.1:1732
GOT2-mRNA	-0.0483	0.0685	-0.183	0.086	0.967	0.881	1.06	0.501	loglinear	Gluconeogenesis	NM_002080.2:2145
P3H3-mRNA	0.129	0.184	-0.232	0.489	1.09	0.851	1.4	0.505	lm.nb	Collagen Biosynthesis & Modification	NM_014262.4:1026
TPR-mRNA	0.0501	0.0737	-0.0943	0.195	1.04	0.937	1.14	0.515	loglinear	Cell Cycle, Proteotoxic Stress	NM_003292.2:6825
ACAA2-mRNA	-0.0636	0.0946	-0.249	0.122	0.957	0.841	1.09	0.52	loglinear	Fatty Acid Metabolism	NM_006111.2:450
PPARG-mRNA	-0.0793	0.118	-0.311	0.152	0.947	0.806	1.11	0.521	loglinear	EMT, Myofibroblast Regulation, PPAR Signaling	NM_005037.5:345
SKP2-mRNA	-0.0582	0.0868	-0.228	0.112	0.96	0.854	1.08	0.521	loglinear	Cell Cycle, mTOR	NM_005983.2:615
PIK3CA-mRNA	-0.111	0.167	-0.438	0.215	0.926	0.738	1.16	0.524	lm.nb	PI3K-Akt	NM_006218.2:2445
OAS1-mRNA	-0.396	0.595	-1.56	0.77	0.76	0.339	1.7	0.524	lm.nb	Type I Interferon, Type II Interferon	NM_001032409.1:805
PARP4-mRNA	-0.0342	0.0515	-0.135	0.0667	0.977	0.911	1.05	0.525	loglinear	Programmed Cell Death	NM_006437.3:1170
KDM3B-mRNA	0.0918	0.138	-0.179	0.363	1.07	0.883	1.29	0.525	loglinear	Epigenetic Modification	NM_016604.3:4178
NRP2-mRNA	-0.119	0.18	-0.472	0.234	0.921	0.721	1.18	0.526	loglinear	EMT	NM_003872.2:805
CUL3-mRNA	0.0395	0.0597	-0.0775	0.156	1.03	0.948	1.11	0.527	loglinear	Hedgehog Signaling	NM_003590.2:1940
SSR4-mRNA	-0.098	0.148	-0.388	0.192	0.934	0.764	1.14	0.527	loglinear	Proteotoxic Stress	NM_006280.1:350
SIL1-mRNA	0.106	0.161	-0.209	0.421	1.08	0.865	1.34	0.529	lm.nb	Proteotoxic Stress	NM_001037633.1:720
ITCH-mRNA	0.0884	0.135	-0.175	0.352	1.06	0.886	1.28	0.53	loglinear	Inflammasome	NM_001257138.1:438
NDUFS3-mRNA	0.0743	0.113	-0.148	0.296	1.05	0.903	1.23	0.53	loglinear	Fatty Acid Metabolism	NM_004551.1:245
IKBKB-mRNA	-0.113	0.174	-0.454	0.227	0.924	0.73	1.17	0.532	loglinear	Endotoxin Response, Granulocyte Activity, Inflammasome, Insulin Resistance, MAPK Cell Stress, mTOR, NF-kb, PI3K-Akt, Programmed Cell Death, TLR Signaling	NM_001556.1:1995
LATS1-mRNA	0.0284	0.0435	-0.0569	0.114	1.02	0.961	1.08	0.533	loglinear	EMT, Hippo Pathway	NM_004690.2:1090
LAMA3-mRNA	0.0397	0.0611	-0.0801	0.159	1.03	0.946	1.12	0.534	loglinear	Collagen Biosynthesis & Modification, ECM Degradation, ECM Synthesis, Focal Adhesion Kinase, PI3K-Akt	NM_000227.3:4260
MECP2-mRNA	-0.0675	0.105	-0.272	0.137	0.954	0.828	1.1	0.536	loglinear	Myofibroblast Regulation	NM_001110792.1:1439
MAPK11-mRNA	-0.104	0.162	-0.42	0.213	0.931	0.747	1.16	0.538	loglinear	Angiogenesis, Endotoxin Response, Inflammasome, MAPK Cell Stress, Th17 Differentiation, TLR Signaling	NM_002751.6:418
EP300-mRNA	0.0633	0.0987	-0.13	0.257	1.04	0.914	1.19	0.54	loglinear	Cell Cycle, Epigenetic Modification, Hypoxia, Inflammasome, Notch, Proteotoxic Stress, TGF-beta, Wnt	NM_001429.2:715
UBE2N-mRNA	-0.106	0.165	-0.43	0.218	0.929	0.742	1.16	0.541	lm.nb	Cell Cycle, Endotoxin Response, Granulocyte Activity, Inflammasome, TLR Signaling	NM_003348.3:1981
NUMB-mRNA	0.113	0.177	-0.234	0.459	1.08	0.85	1.37	0.542	loglinear	EMT, Notch	NM_001005743.1:1135
GLI2-mRNA	0.156	0.244	-0.323	0.634	1.11	0.799	1.55	0.542	loglinear	Hedgehog Signaling	NM_005270.4:2180
RNF152-mRNA	-0.18	0.285	-0.738	0.378	0.883	0.6	1.3	0.545	loglinear	mTOR	NM_173557.2:898
DOCK1-mRNA	0.0929	0.147	-0.195	0.381	1.07	0.873	1.3	0.545	loglinear	Angiogenesis, Focal Adhesion Kinase	NM_001290223.1:2675
PHLPP1-mRNA	-0.0902	0.143	-0.371	0.19	0.939	0.773	1.14	0.546	loglinear	PI3K-Akt	NM_194449.3:1930
XIAP-mRNA	-0.0834	0.134	-0.346	0.18	0.944	0.787	1.13	0.552	lm.nb	Focal Adhesion Kinase, NF-kb, Programmed Cell Death	NM_001167.3:1361
SPOP-mRNA	-0.0624	0.101	-0.261	0.136	0.958	0.835	1.1	0.555	loglinear	Hedgehog Signaling	NM_001007226.1:1400
DYNLL1-mRNA	-0.0674	0.109	-0.282	0.147	0.954	0.822	1.11	0.555	loglinear	Autophagy, Cell Cycle, MHC Class II Antigen Presentation, Neutrophil Degranulation	NM_003746.2:410
SMAD6-mRNA	-0.167	0.273	-0.703	0.369	0.89	0.614	1.29	0.557	lm.nb	TGF-beta	NR_027654.1:1739
ARHGEF2-mRNA	-0.0635	0.104	-0.268	0.141	0.957	0.831	1.1	0.559	loglinear	Adenosine Pathway	NM_004723.2:3570
MYLK-mRNA	0.178	0.293	-0.396	0.751	1.13	0.76	1.68	0.561	loglinear	Focal Adhesion Kinase	NM_053032.2:710
MAML3-mRNA	-0.187	0.311	-0.798	0.423	0.878	0.575	1.34	0.564	loglinear	Notch, Th1 Differentiation	NM_018717.4:1350
ACACB-mRNA	0.164	0.273	-0.372	0.7	1.12	0.773	1.62	0.565	loglinear	Fatty Acid Metabolism, Insulin Resistance	NM_001093.3:3365
ATF7IP-mRNA	-0.0485	0.0808	-0.207	0.11	0.967	0.866	1.08	0.565	loglinear	Epigenetic Modification	NM_018179.3:2505
PPARD-mRNA	-0.132	0.222	-0.568	0.303	0.912	0.675	1.23	0.568	loglinear	Fatty Acid Metabolism, PPAR Signaling, Wnt	NM_006238.4:895
DERL2-mRNA	0.0991	0.167	-0.228	0.426	1.07	0.854	1.34	0.569	lm.nb	Proteotoxic Stress	NM_016041.3:847
MKI67-mRNA	-0.0446	0.0755	-0.193	0.103	0.97	0.875	1.07	0.571	loglinear	Cell Cycle	NM_002417.2:4020
AP1G1-mRNA	0.0628	0.108	-0.149	0.275	1.04	0.902	1.21	0.577	loglinear	MHC Class II Antigen Presentation	NM_001030007.1:2630
PSMD13-mRNA	0.0909	0.157	-0.216	0.398	1.07	0.861	1.32	0.577	lm.nb	Cell Cycle, Granulocyte Activity, Hypoxia, Neutrophil Degranulation	NM_175932.2:668
ADIPOR1-mRNA	-0.127	0.22	-0.558	0.303	0.916	0.679	1.23	0.578	lm.nb	Fatty Acid Metabolism	NM_015999.3:1539
CASP3-mRNA	0.0899	0.156	-0.216	0.396	1.06	0.861	1.32	0.58	loglinear	ECM Degradation, Hippo Pathway, MAPK Cell Stress, Programmed Cell Death	NM_004346.3:2156
ATOX1-mRNA	-0.0682	0.119	-0.302	0.165	0.954	0.811	1.12	0.583	loglinear	Oxidative Stress	NM_004045.3:143
ARHGEF6-mRNA	0.0393	0.0703	-0.0984	0.177	1.03	0.934	1.13	0.591	loglinear	Adenosine Pathway	NM_004840.2:1465
HCFC1-mRNA	-0.0704	0.128	-0.322	0.181	0.952	0.8	1.13	0.599	loglinear	Epigenetic Modification	NM_005334.2:5955
FZD2-mRNA	0.176	0.328	-0.466	0.819	1.13	0.724	1.76	0.605	loglinear	mTOR, Wnt	NM_001466.2:845
RBX1-mRNA	-0.0568	0.107	-0.266	0.153	0.961	0.832	1.11	0.61	loglinear	Cell Cycle, Hypoxia, Proteotoxic Stress, TGF-beta, Wnt	NM_014248.2:162
FN1-mRNA	0.0699	0.132	-0.19	0.33	1.05	0.877	1.26	0.612	loglinear	ECM Synthesis, EMT, Focal Adhesion Kinase, PI3K-Akt, Platelet Degranulation	NM_212482.1:1776
SNAI2-mRNA	-0.108	0.205	-0.51	0.294	0.928	0.702	1.23	0.612	loglinear	EMT	NM_003068.3:740
DIAPH1-mRNA	0.0779	0.148	-0.213	0.369	1.06	0.863	1.29	0.614	loglinear	Focal Adhesion Kinase, Neutrophil Degranulation	NM_005219.4:1398
PROS1-mRNA	-0.0557	0.107	-0.265	0.153	0.962	0.832	1.11	0.616	loglinear	Complement Activation, Platelet Degranulation	NM_000313.1:875
COX7C-mRNA	-0.0782	0.15	-0.372	0.216	0.947	0.773	1.16	0.616	loglinear	Fatty Acid Metabolism	NM_001867.2:57
ERC1-mRNA	-0.0386	0.0748	-0.185	0.108	0.974	0.88	1.08	0.62	loglinear	NF-kb	NM_178040.1:3940
BRAF-mRNA	0.0614	0.12	-0.174	0.297	1.04	0.887	1.23	0.623	loglinear	EMT, Focal Adhesion Kinase, MAPK Cell Stress, mTOR	NM_004333.3:565
ANAPC7-mRNA	0.0334	0.0661	-0.0962	0.163	1.02	0.936	1.12	0.627	loglinear	Cell Cycle, SASP	NM_016238.2:740
FLI1-mRNA	-0.074	0.146	-0.361	0.213	0.95	0.779	1.16	0.627	loglinear	Myofibroblast Regulation	NM_001167681.2:1406
FZD5-mRNA	-0.0586	0.117	-0.287	0.17	0.96	0.82	1.13	0.629	loglinear	mTOR, Wnt	NM_003468.2:2265
ADPGK-mRNA	-0.0358	0.0716	-0.176	0.105	0.975	0.885	1.08	0.631	loglinear	De Novo Lipogenesis, Gluconeogenesis	NR_023318.1:1608
NR1H3-mRNA	-0.147	0.296	-0.727	0.433	0.903	0.604	1.35	0.632	loglinear	De Novo Lipogenesis, Insulin Resistance, PPAR Signaling	NM_005693.2:1575
ACACA-mRNA	0.119	0.242	-0.356	0.594	1.09	0.781	1.51	0.637	lm.nb	De Novo Lipogenesis, Fatty Acid Metabolism	NM_198834.1:3681
GCNT1-mRNA	-0.0956	0.196	-0.48	0.289	0.936	0.717	1.22	0.639	loglinear	De Novo Lipogenesis	NM_001097633.1:1250
PARP1-mRNA	0.0466	0.0956	-0.141	0.234	1.03	0.907	1.18	0.639	loglinear	EMT, NF-kb, Programmed Cell Death, TGF-beta	NM_001618.3:3016
ACSM3-mRNA	-0.157	0.324	-0.792	0.478	0.897	0.577	1.39	0.641	loglinear	Fatty Acid Metabolism	NM_005622.3:955
RPS6KB2-mRNA	-0.0725	0.154	-0.375	0.23	0.951	0.771	1.17	0.651	loglinear	Autophagy, Insulin Resistance, mTOR, Phagocytic Cell Function, PI3K-Akt, TGF-beta	NM_003952.2:980
UQCRFS1-mRNA	-0.0551	0.121	-0.293	0.182	0.963	0.816	1.13	0.662	loglinear	Fatty Acid Metabolism	NM_006003.2:854
NOTCH3-mRNA	-0.0899	0.199	-0.48	0.3	0.94	0.717	1.23	0.663	loglinear	Notch, Th1 Differentiation	NM_000435.2:1965
ADAM9-mRNA	0.0407	0.0902	-0.136	0.218	1.03	0.91	1.16	0.664	loglinear	ECM Degradation	NM_001005845.1:695
SP1-mRNA	0.0661	0.15	-0.228	0.36	1.05	0.854	1.28	0.671	loglinear	EMT, Myofibroblast Regulation, TGF-beta	NM_003109.1:5970
KANSL1-mRNA	0.055	0.125	-0.189	0.299	1.04	0.877	1.23	0.671	loglinear	Epigenetic Modification	NM_001193465.1:1838
MET-mRNA	-0.0729	0.168	-0.403	0.257	0.951	0.756	1.19	0.676	loglinear	EMT, MAPK Cell Stress, PI3K-Akt	NM_001127500.1:1925
FADD-mRNA	-0.148	0.342	-0.819	0.523	0.902	0.567	1.44	0.677	lm.nb	Endotoxin Response, Programmed Cell Death, TLR Signaling	NM_003824.2:1560
SDC3-mRNA	0.0911	0.211	-0.322	0.505	1.07	0.8	1.42	0.677	loglinear	Adenosine Pathway	NM_014654.3:1880
ZFYVE16-mRNA	0.0693	0.162	-0.248	0.387	1.05	0.842	1.31	0.68	lm.nb	TGF-beta	NM_001105251.2:2292
PPARGC1A-mRNA	0.134	0.316	-0.485	0.753	1.1	0.714	1.69	0.683	loglinear	Insulin Resistance	NM_013261.3:1505
CTSB-mRNA	-0.0601	0.142	-0.338	0.218	0.959	0.791	1.16	0.683	loglinear	Autophagy, Collagen Biosynthesis & Modification, ECM Degradation, MHC Class II Antigen Presentation, Neutrophil Degranulation, Programmed Cell Death, TLR Signaling	NM_147780.2:1054
INSR-mRNA	0.0499	0.12	-0.184	0.284	1.04	0.88	1.22	0.687	loglinear	Insulin Resistance, Insulin Signaling, MAPK Cell Stress, mTOR, PI3K-Akt	NM_000208.2:525
COX6A1-mRNA	0.0558	0.134	-0.208	0.319	1.04	0.866	1.25	0.689	lm.nb	Fatty Acid Metabolism	NM_004373.2:260
YWHAB-mRNA	-0.0404	0.0975	-0.231	0.151	0.972	0.852	1.11	0.69	loglinear	Cell Cycle, De Novo Lipogenesis, Hippo Pathway, mTOR, PI3K-Akt	NM_003404.4:482
PTGER4-mRNA	0.086	0.209	-0.323	0.495	1.06	0.799	1.41	0.691	loglinear	Adenosine Pathway	NM_000958.2:976
ATG2B-mRNA	0.0565	0.143	-0.223	0.336	1.04	0.857	1.26	0.702	loglinear	Autophagy	NM_018036.5:1722
RAPGEF1-mRNA	0.0418	0.106	-0.166	0.25	1.03	0.891	1.19	0.704	loglinear	Focal Adhesion Kinase, PDGF Signaling	NM_005312.2:1705
HSBP1-mRNA	-0.0167	0.0426	-0.1	0.0667	0.988	0.933	1.05	0.705	loglinear	Proteotoxic Stress	NM_001537.2:1700
RELA-mRNA	0.0346	0.089	-0.14	0.209	1.02	0.908	1.16	0.707	loglinear	Inflammasome, NF-kb	NM_021975.3:1990
FURIN-mRNA	0.0419	0.107	-0.169	0.253	1.03	0.89	1.19	0.707	loglinear	ECM Degradation, ECM Synthesis, PDGF Signaling, TGF-beta	NM_002569.2:3700
PSENEN-mRNA	-0.028	0.073	-0.171	0.115	0.981	0.888	1.08	0.712	loglinear	Notch	NM_172341.1:250
LOXL2-mRNA	-0.134	0.349	-0.818	0.551	0.912	0.567	1.46	0.712	loglinear	Collagen Biosynthesis & Modification, EMT, Myofibroblast Regulation	NM_002318.2:40
CYP1A1-mRNA	-0.0837	0.222	-0.52	0.352	0.944	0.698	1.28	0.717	loglinear	Fatty Acid Metabolism	NM_000499.3:695
EPHX2-mRNA	-0.0726	0.194	-0.453	0.308	0.951	0.73	1.24	0.718	loglinear	Fatty Acid Metabolism	NM_001979.5:420
LIPG-mRNA	0.0741	0.201	-0.319	0.467	1.05	0.802	1.38	0.721	loglinear	Cholesterol Metabolism	NM_006033.2:1624
GNG2-mRNA	0.0317	0.087	-0.139	0.202	1.02	0.908	1.15	0.725	loglinear	Adenosine Pathway, PI3K-Akt	NM_053064.4:1790
CREBBP-mRNA	0.0547	0.151	-0.241	0.35	1.04	0.846	1.27	0.726	loglinear	Cell Cycle, Epigenetic Modification, Hypoxia, Inflammasome, Notch, Proteotoxic Stress, TGF-beta, Wnt	NM_004380.2:1301
YWHAG-mRNA	0.0347	0.1	-0.162	0.231	1.02	0.894	1.17	0.738	loglinear	Cell Cycle, De Novo Lipogenesis, PI3K-Akt	NM_012479.3:1375
CCN2-mRNA	0.0636	0.185	-0.299	0.426	1.05	0.813	1.34	0.74	lm.nb	EMT, Myofibroblast Regulation	NM_001901.2:1100
NCOR2-mRNA	-0.0366	0.107	-0.246	0.173	0.975	0.843	1.13	0.741	loglinear	Epigenetic Modification, Notch, TGF-beta	NM_006312.3:1490
GAB1-mRNA	-0.0403	0.119	-0.273	0.193	0.972	0.827	1.14	0.744	loglinear	Insulin Signaling	NM_002039.3:690
FLNB-mRNA	-0.0582	0.172	-0.396	0.28	0.96	0.76	1.21	0.744	lm.nb	Focal Adhesion Kinase, MAPK Cell Stress	NM_001164317.1:2124
MAPK1-mRNA	0.0368	0.109	-0.177	0.251	1.03	0.885	1.19	0.745	loglinear	MAPK Cell Stress, PI3K-Akt	NM_138957.2:430
PTPN12-mRNA	-0.0396	0.119	-0.272	0.193	0.973	0.828	1.14	0.747	loglinear	PDGF Signaling	NM_002835.3:2427
CASP6-mRNA	-0.0487	0.146	-0.335	0.237	0.967	0.793	1.18	0.747	loglinear	Programmed Cell Death	NM_032992.2:360
BST2-mRNA	0.0626	0.191	-0.312	0.438	1.04	0.805	1.35	0.752	lm.nb	Neutrophil Degranulation, Type I Interferon	NM_004335.2:20
BANF1-mRNA	-0.0386	0.12	-0.273	0.196	0.974	0.828	1.15	0.755	loglinear	Cell Cycle	NM_001143985.1:552
LDLRAP1-mRNA	-0.0335	0.105	-0.239	0.172	0.977	0.847	1.13	0.758	loglinear	Cholesterol Metabolism	NM_015627.2:420
MAPK9-mRNA	0.0444	0.14	-0.23	0.319	1.03	0.853	1.25	0.759	lm.nb	Autophagy, Endotoxin Response, Focal Adhesion Kinase, Granulocyte Activity, Insulin Resistance, MAPK Cell Stress, Programmed Cell Death, Proteotoxic Stress, TLR Signaling, Wnt	NM_001135044.1:268
LATS2-mRNA	-0.0514	0.162	-0.37	0.267	0.965	0.774	1.2	0.76	loglinear	Hippo Pathway	NM_014572.2:4282
HIKESHI-mRNA	0.0375	0.119	-0.195	0.27	1.03	0.874	1.21	0.76	loglinear	Proteotoxic Stress	NM_016401.4:499
ANAPC10-mRNA	0.0465	0.147	-0.242	0.335	1.03	0.845	1.26	0.76	lm.nb	Cell Cycle, SASP	NM_001256710.1:502
MMP14-mRNA	0.0844	0.271	-0.447	0.616	1.06	0.734	1.53	0.764	lm.nb	ECM Degradation, EMT	NM_004995.2:1470
LYN-mRNA	-0.0335	0.109	-0.248	0.181	0.977	0.842	1.13	0.767	loglinear	Cell Cycle, Granulocyte Activity, NF-kb, Phagocytic Cell Function	NM_002350.3:870
IQGAP1-mRNA	-0.0121	0.0396	-0.0896	0.0655	0.992	0.94	1.05	0.768	loglinear	Neutrophil Degranulation	NM_003870.3:820
IGF1R-mRNA	-0.0523	0.173	-0.391	0.286	0.964	0.763	1.22	0.77	loglinear	Autophagy, EMT, Insulin Signaling, MAPK Cell Stress, mTOR, PI3K-Akt	NM_000875.4:4580
CDK4-mRNA	-0.0121	0.0404	-0.0913	0.0672	0.992	0.939	1.05	0.773	loglinear	Cell Cycle, Epigenetic Modification, PI3K-Akt, SASP	NM_000075.2:1055
BCAP31-mRNA	0.0402	0.137	-0.228	0.308	1.03	0.854	1.24	0.777	loglinear	Proteotoxic Stress	NM_001139457.1:900
MLXIPL-mRNA	0.0766	0.262	-0.436	0.59	1.05	0.739	1.5	0.777	loglinear	De Novo Lipogenesis, Insulin Resistance	NM_032951.2:2805
SMAD4-mRNA	-0.028	0.102	-0.228	0.172	0.981	0.854	1.13	0.791	loglinear	Cell Cycle, EMT, TGF-beta, Th17 Differentiation, Wnt	NM_005359.3:1370
F8-mRNA	0.0981	0.362	-0.612	0.808	1.07	0.654	1.75	0.794	loglinear	Platelet Degranulation	NM_019863.2:325
HTRA2-mRNA	0.0473	0.176	-0.298	0.393	1.03	0.813	1.31	0.795	loglinear	Programmed Cell Death	NM_013247.4:1096
PSMB7-mRNA	0.0469	0.176	-0.297	0.391	1.03	0.814	1.31	0.796	lm.nb	Cell Cycle, Granulocyte Activity, Hypoxia, Neutrophil Degranulation	NM_002799.2:420
MYD88-mRNA	-0.0338	0.127	-0.283	0.216	0.977	0.822	1.16	0.798	loglinear	Endotoxin Response, Inflammasome, MAPK Cell Stress, NF-kb, TLR Signaling	NM_002468.3:2145
CTBP2-mRNA	0.023	0.0875	-0.148	0.194	1.02	0.902	1.14	0.799	loglinear	Notch, Wnt	NM_001329.2:1884
STK4-mRNA	0.0343	0.131	-0.223	0.291	1.02	0.857	1.22	0.8	loglinear	Hippo Pathway, MAPK Cell Stress	NR_147975.1:111
CHMP4B-mRNA	0.0409	0.157	-0.266	0.348	1.03	0.831	1.27	0.801	loglinear	Autophagy	NM_176812.4:1164
PLCB3-mRNA	0.109	0.419	-0.712	0.93	1.08	0.611	1.91	0.801	loglinear	Adenosine Pathway, Wnt	NM_000932.2:429
CYCS-mRNA	0.0472	0.183	-0.312	0.406	1.03	0.806	1.33	0.803	loglinear	Oxidative Stress, Programmed Cell Death	NM_018947.4:1735
SP3-mRNA	0.0248	0.0963	-0.164	0.214	1.02	0.893	1.16	0.803	loglinear	Myofibroblast Regulation	NM_003111.3:655
PLCG1-mRNA	0.0144	0.0566	-0.0964	0.125	1.01	0.935	1.09	0.805	loglinear	Angiogenesis, Granulocyte Activity, NF-kb, PDGF Signaling, Phagocytic Cell Function	NM_002660.2:2290
SEC61B-mRNA	-0.0273	0.107	-0.238	0.183	0.981	0.848	1.14	0.806	loglinear	Proteotoxic Stress	NM_006808.2:344
SEH1L-mRNA	0.0297	0.12	-0.206	0.265	1.02	0.867	1.2	0.811	loglinear	mTOR	NM_001013437.1:500
NR1H2-mRNA	-0.0499	0.202	-0.446	0.346	0.966	0.734	1.27	0.811	loglinear	Insulin Resistance	NM_007121.4:30
ALDH9A1-mRNA	-0.0189	0.0778	-0.171	0.134	0.987	0.888	1.1	0.814	loglinear	Fatty Acid Metabolism, Gluconeogenesis	NM_000696.3:610
SKI-mRNA	-0.02	0.0827	-0.182	0.142	0.986	0.881	1.1	0.815	loglinear	TGF-beta	NM_003036.2:3335
KIF3A-mRNA	0.0333	0.14	-0.24	0.307	1.02	0.847	1.24	0.817	loglinear	Hedgehog Signaling, MHC Class II Antigen Presentation	NM_007054.5:775
LAMTOR4-mRNA	0.032	0.134	-0.231	0.295	1.02	0.852	1.23	0.818	lm.nb	Autophagy, mTOR	NM_001008395.2:494
JMJD4-mRNA	0.0379	0.16	-0.275	0.351	1.03	0.826	1.28	0.818	lm.nb	Myofibroblast Regulation	NM_001161465.1:465
STAT5B-mRNA	-0.0181	0.08	-0.175	0.139	0.988	0.886	1.1	0.827	loglinear	Chemokine Signaling, EMT, PDGF Signaling, Th2 Differentiation	NM_012448.3:200
GATA3-mRNA	-0.0321	0.143	-0.313	0.249	0.978	0.805	1.19	0.828	loglinear	EMT, M2 Activation, Th2 Differentiation	NM_001002295.1:1691
ADAM17-mRNA	-0.0226	0.101	-0.221	0.176	0.984	0.858	1.13	0.829	loglinear	ECM Degradation, EMT, Notch	NM_003183.4:1595
AMOTL1-mRNA	-0.0209	0.0947	-0.207	0.165	0.986	0.867	1.12	0.831	loglinear	Hippo Pathway	NM_001301007.1:1405
EP400-mRNA	0.0611	0.28	-0.488	0.61	1.04	0.713	1.53	0.833	loglinear	Epigenetic Modification	NM_015409.3:1957
CSNK1D-mRNA	0.0202	0.0945	-0.165	0.205	1.01	0.892	1.15	0.836	loglinear	Cell Cycle, Hedgehog Signaling	NM_001893.3:1032
TXN2-mRNA	0.0303	0.144	-0.253	0.313	1.02	0.839	1.24	0.839	loglinear	Oxidative Stress	NM_012473.3:192
CUL1-mRNA	-0.00938	0.0451	-0.0978	0.079	0.994	0.934	1.06	0.84	loglinear	Cell Cycle, Endotoxin Response, Granulocyte Activity, Hedgehog Signaling, Proteotoxic Stress, TGF-beta, TLR Signaling, Wnt	NM_003592.2:1487
NDUFS5-mRNA	0.0129	0.0623	-0.109	0.135	1.01	0.927	1.1	0.841	loglinear	Fatty Acid Metabolism	NM_004552.2:136
NF1-mRNA	-0.0187	0.0985	-0.212	0.174	0.987	0.864	1.13	0.855	loglinear	EMT, MAPK Cell Stress	NM_000267.2:1035
PDHA1-mRNA	0.017	0.0923	-0.164	0.198	1.01	0.893	1.15	0.858	loglinear	De Novo Lipogenesis, Gluconeogenesis	NM_000284.3:1080
TXNDC5-mRNA	0.0234	0.127	-0.226	0.272	1.02	0.855	1.21	0.859	lm.nb	Neutrophil Degranulation, Proteotoxic Stress	NM_030810.2:1820
KRAS-mRNA	0.017	0.0958	-0.171	0.205	1.01	0.888	1.15	0.864	loglinear	Angiogenesis, Autophagy, EMT, Granulocyte Activity, Insulin Signaling, MAPK Cell Stress, mTOR, PDGF Signaling, PI3K-Akt, Programmed Cell Death	NM_033360.2:267
NPHP4-mRNA	0.0253	0.143	-0.255	0.305	1.02	0.838	1.24	0.864	loglinear	Hippo Pathway	NM_015102.3:2126
ATP6V1E1-mRNA	-0.0239	0.137	-0.291	0.244	0.984	0.817	1.18	0.866	loglinear	mTOR, Phagocytic Cell Function	NM_001039367.1:1103
AP2S1-mRNA	0.00821	0.0476	-0.0851	0.102	1.01	0.943	1.07	0.867	loglinear	MHC Class II Antigen Presentation	NM_021575.2:665
PNPLA3-mRNA	-0.0671	0.396	-0.843	0.709	0.955	0.557	1.63	0.87	lm.nb	Fatty Acid Metabolism	NM_025225.2:490
PIK3C3-mRNA	0.015	0.0896	-0.161	0.191	1.01	0.895	1.14	0.871	loglinear	Autophagy, Insulin Signaling, TLR Signaling	NM_002647.2:1140
PSMB1-mRNA	0.0218	0.132	-0.237	0.281	1.02	0.849	1.21	0.873	loglinear	Cell Cycle, Granulocyte Activity, Hypoxia, Neutrophil Degranulation	NM_002793.2:0
HSD17B4-mRNA	0.0237	0.145	-0.26	0.308	1.02	0.835	1.24	0.874	loglinear	De Novo Lipogenesis, Fatty Acid Metabolism	NM_000414.2:365
P4HB-mRNA	0.0134	0.0841	-0.152	0.178	1.01	0.9	1.13	0.877	loglinear	Collagen Biosynthesis & Modification, Oxidative Stress, Proteotoxic Stress	NM_000918.3:1941
EHMT1-mRNA	0.00969	0.061	-0.11	0.129	1.01	0.927	1.09	0.878	loglinear	Epigenetic Modification, SASP	NM_024757.3:230
ITGA4-mRNA	-0.0365	0.236	-0.499	0.426	0.975	0.708	1.34	0.881	loglinear	ECM Synthesis, Focal Adhesion Kinase, PI3K-Akt	NM_000885.4:975
CFLAR-mRNA	0.0126	0.0836	-0.151	0.176	1.01	0.9	1.13	0.884	loglinear	Autophagy, NF-kb, Programmed Cell Death	NM_001127183.1:653
CPT1A-mRNA	0.0269	0.18	-0.327	0.38	1.02	0.797	1.3	0.885	loglinear	Fatty Acid Metabolism, Insulin Resistance, PPAR Signaling	NM_001876.3:1355
NDUFB5-mRNA	0.02	0.135	-0.245	0.284	1.01	0.844	1.22	0.886	lm.nb	Fatty Acid Metabolism	NM_002492.3:502
CAT-mRNA	0.0244	0.166	-0.301	0.35	1.02	0.812	1.27	0.887	loglinear	Neutrophil Degranulation, Oxidative Stress	NM_001752.2:1130
LPL-mRNA	0.0313	0.244	-0.446	0.509	1.02	0.734	1.42	0.901	loglinear	Adenosine Pathway, Cholesterol Metabolism, PPAR Signaling	NM_000237.2:2240
ITGB1-mRNA	0.0107	0.0841	-0.154	0.176	1.01	0.899	1.13	0.902	loglinear	ECM Synthesis, EMT, Focal Adhesion Kinase, PI3K-Akt	NM_002211.3:355
PRKAG1-mRNA	0.0142	0.112	-0.206	0.234	1.01	0.867	1.18	0.902	loglinear	Autophagy, Insulin Resistance, mTOR	NM_002733.3:825
E2F4-mRNA	-0.00738	0.0708	-0.146	0.131	0.995	0.904	1.1	0.92	loglinear	Cell Cycle, TGF-beta	NM_001950.3:220
UBE2D2-mRNA	-0.0142	0.14	-0.289	0.261	0.99	0.819	1.2	0.922	loglinear	Endotoxin Response, Granulocyte Activity, Hypoxia, Proteotoxic Stress, TLR Signaling	NM_181838.1:1088
TGFBR2-mRNA	0.0167	0.167	-0.31	0.344	1.01	0.806	1.27	0.923	loglinear	Cytokine Signaling, MAPK Cell Stress, TGF-beta, Th17 Differentiation	NM_001024847.1:1760
NID1-mRNA	-0.0111	0.112	-0.23	0.208	0.992	0.853	1.15	0.923	loglinear	ECM Degradation, ECM Synthesis	NM_002508.2:3545
NRIP3-mRNA	0.0145	0.152	-0.283	0.312	1.01	0.822	1.24	0.926	loglinear	M2 Activation	NM_020645.2:412
SKP1-mRNA	-0.0134	0.141	-0.29	0.263	0.991	0.818	1.2	0.927	lm.nb	Cell Cycle, Endotoxin Response, Granulocyte Activity, Proteotoxic Stress, TGF-beta, TLR Signaling, Wnt	NM_170679.2:630
ATP6V1F-mRNA	-0.0117	0.127	-0.26	0.236	0.992	0.835	1.18	0.928	lm.nb	mTOR, Phagocytic Cell Function	NM_001198909.1:673
CCNA2-mRNA	0.00672	0.0736	-0.138	0.151	1	0.909	1.11	0.93	loglinear	Cell Cycle, SASP	NM_001237.2:1210
PRDX1-mRNA	-0.00564	0.0625	-0.128	0.117	0.996	0.915	1.08	0.93	loglinear	EMT, Oxidative Stress	NM_002574.2:632
MBTPS2-mRNA	-0.0109	0.124	-0.254	0.232	0.992	0.838	1.17	0.932	loglinear	De Novo Lipogenesis, Proteotoxic Stress	NM_015884.3:1692
PDE3B-mRNA	0.0157	0.203	-0.381	0.413	1.01	0.768	1.33	0.94	lm.nb	Adenosine Pathway, Insulin Signaling	NM_000922.3:1870
HLA-DPA1-mRNA	0.0169	0.227	-0.429	0.463	1.01	0.743	1.38	0.942	lm.nb	MHC Class II Antigen Presentation, Type II Interferon	NM_033554.2:857
IFI35-mRNA	-0.022	0.305	-0.62	0.576	0.985	0.651	1.49	0.944	lm.nb	Type I Interferon	NM_005533.3:415
CRKL-mRNA	0.0124	0.173	-0.328	0.352	1.01	0.797	1.28	0.945	lm.nb	Focal Adhesion Kinase, MAPK Cell Stress, PDGF Signaling, Phagocytic Cell Function	NM_005207.3:1372
SOD1-mRNA	-0.00734	0.103	-0.209	0.195	0.995	0.865	1.14	0.945	loglinear	Oxidative Stress, Platelet Degranulation	NM_000454.4:35
KMT2D-mRNA	-0.0119	0.184	-0.373	0.349	0.992	0.772	1.27	0.95	loglinear	Epigenetic Modification	NM_003482.3:6070
PPP2CA-mRNA	-0.00315	0.049	-0.0991	0.0928	0.998	0.934	1.07	0.95	loglinear	Adenosine Pathway, Autophagy, Cell Cycle, Endotoxin Response, PI3K-Akt, TGF-beta, TLR Signaling	NM_002715.2:1075
PTPA-mRNA	-0.00699	0.11	-0.222	0.208	0.995	0.857	1.16	0.951	loglinear	Insulin Resistance	NM_021131.4:921
MFAP3-mRNA	-0.00896	0.141	-0.285	0.267	0.994	0.821	1.2	0.951	loglinear	ECM Synthesis	NM_001242336.1:1214
TRAF6-mRNA	-0.00838	0.141	-0.285	0.268	0.994	0.821	1.2	0.954	loglinear	Autophagy, Endotoxin Response, Granulocyte Activity, Inflammasome, MAPK Cell Stress, NF-kb, TLR Signaling	NM_145803.2:745
HIF1A-mRNA	-0.00333	0.0671	-0.135	0.128	0.998	0.911	1.09	0.962	loglinear	Autophagy, EMT, Hypoxia, Th17 Differentiation	NM_001530.2:1985
UBA52-mRNA	0.00639	0.131	-0.25	0.263	1	0.841	1.2	0.962	loglinear	Cell Cycle, Endotoxin Response, Granulocyte Activity, Hypoxia, Inflammasome, SASP, TGF-beta, TLR Signaling	NM_003333.3:288
YWHAE-mRNA	0.00242	0.052	-0.0995	0.104	1	0.933	1.08	0.964	loglinear	Cell Cycle, De Novo Lipogenesis, Hippo Pathway, PI3K-Akt, Proteotoxic Stress	NM_006761.4:770
CTNNB1-mRNA	-0.0026	0.0584	-0.117	0.112	0.998	0.922	1.08	0.966	loglinear	Angiogenesis, EMT, Focal Adhesion Kinase, Inflammasome, Wnt	NM_001098210.1:1815
MMUT-mRNA	-0.00431	0.102	-0.204	0.195	0.997	0.868	1.14	0.967	loglinear	Fatty Acid Metabolism	NM_000255.2:2000
MEF2A-mRNA	0.00441	0.108	-0.207	0.216	1	0.866	1.16	0.968	loglinear	Endotoxin Response, TLR Signaling	NM_005587.2:840
SMAD2-mRNA	0.00285	0.0764	-0.147	0.152	1	0.903	1.11	0.971	loglinear	Cell Cycle, EMT, Myofibroblast Regulation, TGF-beta, Th17 Differentiation	NM_001003652.3:877
JAG1-mRNA	0.00408	0.113	-0.217	0.225	1	0.86	1.17	0.972	loglinear	EMT, Notch, Th2 Differentiation	NM_000214.2:915
PPARA-mRNA	0.00786	0.22	-0.424	0.44	1.01	0.745	1.36	0.972	lm.nb	Insulin Resistance, PPAR Signaling	NM_001001928.2:266
ALDH7A1-mRNA	-0.00321	0.0923	-0.184	0.178	0.998	0.88	1.13	0.973	loglinear	Fatty Acid Metabolism, Gluconeogenesis	NM_001182.3:2855
STAT1-mRNA	0.00387	0.131	-0.253	0.26	1	0.839	1.2	0.977	lm.nb	Chemokine Signaling, M1 Activation, PDGF Signaling, Th1 Differentiation, TLR Signaling	NM_139266.1:455
IRF3-mRNA	-0.0065	0.225	-0.448	0.435	0.996	0.733	1.35	0.978	loglinear	Endotoxin Response, Inflammasome, TLR Signaling, Type I Interferon, Type II Interferon	NM_001571.5:1303
NCK2-mRNA	-0.00341	0.142	-0.281	0.275	0.998	0.823	1.21	0.981	loglinear	Angiogenesis, PDGF Signaling	NM_001004720.2:1398
CTSD-mRNA	0.00221	0.0989	-0.192	0.196	1	0.876	1.15	0.983	loglinear	Autophagy, ECM Degradation, MHC Class II Antigen Presentation, Neutrophil Degranulation, Programmed Cell Death	NM_001909.3:1495
CTSL-mRNA	-0.00195	0.0963	-0.191	0.187	0.999	0.876	1.14	0.984	loglinear	Autophagy, Collagen Biosynthesis & Modification, ECM Degradation, MHC Class II Antigen Presentation, Programmed Cell Death, TLR Signaling	NM_001912.4:1072
ATP7A-mRNA	0.00309	0.191	-0.371	0.377	1	0.773	1.3	0.987	loglinear	Oxidative Stress	NM_000052.4:20
TRRAP-mRNA	-0.000747	0.0501	-0.099	0.0975	0.999	0.934	1.07	0.988	loglinear	Epigenetic Modification	NM_003496.2:770
PRKCA-mRNA	0.000626	0.0839	-0.164	0.165	1	0.893	1.12	0.994	loglinear	Adenosine Pathway, Angiogenesis, Cell Cycle, EMT, MAPK Cell Stress, mTOR, Phagocytic Cell Function, PI3K-Akt, Wnt	NM_002737.2:680
CDH2-mRNA	-0.000708	0.112	-0.22	0.219	1	0.858	1.16	0.995	loglinear	EMT	NM_001792.3:941
PRKAG2-mRNA	0.000823	0.174	-0.34	0.341	1	0.79	1.27	0.996	loglinear	Autophagy, Fatty Acid Metabolism, Insulin Resistance, mTOR	NM_016203.3:1895
TJP1-mRNA	-4.85e-16	0.162	-0.317	0.317	1	0.803	1.25	1	lm.nb	Hippo Pathway	NM_003257.3:6277
SERPING1-mRNA	4.32e-16	0.354	-0.694	0.694	1	0.618	1.62	1	lm.nb	Complement Activation, Platelet Degranulation	NM_000062.2:305

## Sheet: YAP KO TNF vs WT TNF ref
		Log2 fold change	std error (log2)	Lower confidence limit (log2)	Upper confidence limit (log2)	Linear fold change	Lower confidence limit (linear)	Upper confidence limit (linear)	P-value	_LOG10(p-value)	method	Gene,sets	probe,ID			upregulated	52
1	CCN2	-4.12	0.162	-4.44	-3.8	0.0576	0.0462	0.0717	6.06e-09	8.21753	lm,nb	EMT, Myofibroblast Regulation	NM_001901,2:1100			downregulated	138
2	COL5A1	-2.63	0.145	-2.91	-2.34	0.162	0.133	0.197	8.95e-08	7.04818	loglinear	Collagen Biosynthesis & Modification, ECM Synthesis, PDGF Signaling	NM_000093,3:872			total	190
3	THBS1	-2.98	0.194	-3.36	-2.6	0.127	0.0973	0.165	3.14e-07	6.50307	loglinear	ECM Synthesis, Focal Adhesion Kinase, PDGF Signaling, PI3K-Akt, Platelet Degranulation, TGF-beta	NM_003246,2:3465
4	TJP2	-1.36	0.0933	-1.55	-1.18	0.389	0.342	0.441	4.71e-07	6.32698	loglinear	Hippo Pathway	NM_004817,2:2785
5	CD44	-2.28	0.168	-2.61	-1.95	0.206	0.164	0.258	8.21e-07	6.08566	loglinear	ECM Degradation, ECM Synthesis, EMT, Neutrophil Degranulation, Type II Interferon	NM_001001392,1:429
6	CASP4	-1.73	0.13	-1.98	-1.47	0.302	0.253	0.36	9.76e-07	6.01055	loglinear	Inflammasome	NM_001225,3:88
7	CXCR4	0.783	0.0602	0.665	0.901	1.72	1.59	1.87	1.16e-06	5.93554	loglinear	Chemokine Signaling, Cytokine Signaling, EMT, M2 Activation	NM_003467,2:1335
8	LRP1	0.981	0.0793	0.825	1.14	1.97	1.77	2.2	1.7e-06	5.76955	loglinear	Adenosine Pathway, Cholesterol Metabolism	NM_002332,2:4240
9	VEGFA	1.01	0.0895	0.836	1.19	2.02	1.79	2.28	3.37e-06	5.47237	loglinear	Angiogenesis, EMT, Hypoxia, MAPK Cell Stress, PI3K-Akt, Platelet Degranulation	NM_001025366,1:1325
10	BAX	0.497	0.0444	0.41	0.584	1.41	1.33	1.5	3.62e-06	5.44129	loglinear	Programmed Cell Death, Proteotoxic Stress	NM_138761,3:342
11	TGFB1	-1.04	0.0989	-1.24	-0.85	0.485	0.424	0.555	5.65e-06	5.24795	loglinear	Cell Cycle, Cytokine Signaling, ECM Synthesis, EMT, MAPK Cell Stress, Myofibroblast Regulation, Platelet Degranulation, TGF-beta, Th17 Differentiation	NM_000660,3:1260
12	WWC1	-0.926	0.0895	-1.1	-0.75	0.526	0.466	0.594	6.58e-06	5.18177	loglinear	Hippo Pathway	NM_001161662,1:619
13	GNG2	0.873	0.087	0.703	1.04	1.83	1.63	2.06	8.25e-06	5.08355	loglinear	Adenosine Pathway, PI3K-Akt	NM_053064,4:1790
14	HLA-B	-0.812	0.0814	-0.972	-0.652	0.57	0.51	0.636	8.66e-06	5.06248	loglinear	Neutrophil Degranulation, Type I Interferon, Type II Interferon	NM_005514,6:937
15	MMP2	-2.36	0.254	-2.86	-1.87	0.194	0.138	0.274	1.43e-05	4.84466	loglinear	ECM Degradation, EMT	NM_004530,2:2360
16	COL4A1	-0.897	0.0964	-1.09	-0.708	0.537	0.471	0.612	1.46e-05	4.83565	loglinear	Collagen Biosynthesis & Modification, ECM Degradation, ECM Synthesis, Focal Adhesion Kinase, PDGF Signaling, PI3K-Akt	NM_001845,4:780
17	PSMB8	-2.59	0.285	-3.15	-2.03	0.166	0.113	0.245	1.74e-05	4.75945	loglinear	Cell Cycle, Granulocyte Activity, Hypoxia, Type I Interferon	NM_004159,4:1215
18	IFI27	1.53	0.169	1.2	1.86	2.89	2.3	3.63	1.74e-05	4.75945	loglinear	Type I Interferon	NM_005532,3:390
19	ACTA2	1.03	0.118	0.803	1.26	2.05	1.75	2.4	2.2e-05	4.65758	loglinear	EMT, Myofibroblast Regulation	NM_001613,1:645
20	SCIN	-1.48	0.182	-1.84	-1.13	0.358	0.28	0.458	3.77e-05	4.42366	loglinear	Phagocytic Cell Function	NM_033128,3:710
21	ACSL4	-0.486	0.0599	-0.603	-0.368	0.714	0.658	0.775	4e-05	4.39794	loglinear	Fatty Acid Metabolism, PPAR Signaling	NM_004458,2:385
22	RAC3	0.707	0.09	0.531	0.884	1.63	1.44	1.85	4.96e-05	4.30452	loglinear	Angiogenesis, Focal Adhesion Kinase, MAPK Cell Stress, Wnt	NM_005052,2:702
23	FN1	-1.03	0.132	-1.29	-0.767	0.491	0.41	0.588	5.48e-05	4.26122	loglinear	ECM Synthesis, EMT, Focal Adhesion Kinase, PI3K-Akt, Platelet Degranulation	NM_212482,1:1776
24	TIMP1	0.423	0.0548	0.316	0.531	1.34	1.24	1.44	5.65e-05	4.24795	loglinear	ECM Degradation, EMT, Platelet Degranulation	NM_003254,2:329
25	APLP2	-0.951	0.125	-1.2	-0.705	0.517	0.437	0.613	6.32e-05	4.19928	lm,nb	Platelet Degranulation	NM_001243299,1:2855
26	ITGA1	-0.756	0.1	-0.952	-0.56	0.592	0.517	0.678	6.53e-05	4.18509	loglinear	ECM Synthesis, Focal Adhesion Kinase, PI3K-Akt	NM_181501,1:1875
27	PANX1	-0.601	0.0818	-0.761	-0.44	0.659	0.59	0.737	8.06e-05	4.09366	loglinear	Inflammasome	NM_015368,3:2200
28	KLF5	-1.28	0.174	-1.62	-0.937	0.412	0.325	0.522	8.12e-05	4.09044	loglinear	Myofibroblast Regulation	NM_001730,3:732
29	ARHGEF6	0.492	0.0703	0.354	0.629	1.41	1.28	1.55	0.000113	3.94692	loglinear	Adenosine Pathway	NM_004840,2:1465
30	HSBP1	-0.296	0.0426	-0.38	-0.213	0.814	0.769	0.863	0.000117	3.93181	loglinear	Proteotoxic Stress	NM_001537,2:1700
31	NPC1	-0.53	0.0773	-0.681	-0.378	0.693	0.624	0.769	0.00013	3.88606	loglinear	Cholesterol Metabolism	NM_000271,3:3300
32	CYP2J2	-1	0.146	-1.29	-0.714	0.499	0.409	0.609	0.000132	3.87943	loglinear	Fatty Acid Metabolism	NM_000775,2:370
33	CYP1A1	-1.52	0.222	-1.96	-1.08	0.349	0.258	0.472	0.000133	3.87615	loglinear	Fatty Acid Metabolism	NM_000499,3:695
34	NDUFB6	-0.394	0.0578	-0.508	-0.281	0.761	0.703	0.823	0.000135	3.86967	loglinear	Fatty Acid Metabolism	NM_002493,5:33
35	RELA	-0.604	0.089	-0.778	-0.429	0.658	0.583	0.743	0.00014	3.85387	loglinear	Inflammasome, NF-kb	NM_021975,3:1990
36	NRIP3	-1.03	0.152	-1.32	-0.729	0.491	0.399	0.603	0.000143	3.84466	loglinear	M2 Activation	NM_020645,2:412
37	CBL	-0.57	0.0848	-0.736	-0.404	0.674	0.6	0.756	0.000149	3.82681	loglinear	TGF-beta	NM_005188,2:7485
38	GOT2	-0.457	0.0685	-0.592	-0.323	0.728	0.664	0.799	0.000157	3.8041	loglinear	Gluconeogenesis	NM_002080,2:2145
39	TRAF2	-0.627	0.0953	-0.814	-0.44	0.648	0.569	0.737	0.000173	3.76195	loglinear	MAPK Cell Stress, NF-kb, Programmed Cell Death, Proteotoxic Stress	NM_021138,3:1325
40	OCLN	-0.851	0.129	-1.1	-0.597	0.554	0.465	0.661	0.000173	3.76195	loglinear	EMT	NM_002538,3:1975
41	SERPINH1	-0.477	0.0727	-0.62	-0.335	0.718	0.651	0.793	0.000176	3.75449	loglinear	Collagen Biosynthesis & Modification	NM_001235,2:880
42	COL4A2	-0.515	0.0787	-0.669	-0.361	0.7	0.629	0.779	0.000179	3.74715	loglinear	Collagen Biosynthesis & Modification, ECM Degradation, ECM Synthesis, Focal Adhesion Kinase, PDGF Signaling, PI3K-Akt	NM_001846,2:1150
43	JAG2	0.841	0.135	0.576	1.11	1.79	1.49	2.15	0.000254	3.59517	loglinear	EMT, Notch, Th2 Differentiation	NM_145159,1:4225
44	GREM1	-1.14	0.185	-1.5	-0.776	0.454	0.354	0.584	0.00027	3.56864	loglinear	EMT	NM_013372,5:575
45	BST2	1.26	0.204	0.855	1.66	2.39	1.81	3.15	0.000276	3.55909	lm,nb	Neutrophil Degranulation, Type I Interferon	NM_004335,2:20
46	MMP14	2.87	0.471	1.95	3.8	7.33	3.87	13.9	0.000289	3.5391	lm,nb	ECM Degradation, EMT	NM_004995,2:1470
47	COX6B1	-0.306	0.0504	-0.405	-0.207	0.809	0.755	0.866	0.000299	3.52433	loglinear	Fatty Acid Metabolism	NM_001863,4:264
48	ILK	-0.774	0.128	-1.02	-0.524	0.585	0.492	0.696	0.000302	3.51999	loglinear	EMT, Focal Adhesion Kinase, PPAR Signaling	NM_004517,2:983
49	COL1A1	-1.62	0.269	-2.15	-1.1	0.325	0.226	0.468	0.000311	3.50724	loglinear	Collagen Biosynthesis & Modification, ECM Degradation, ECM Synthesis, Focal Adhesion Kinase, PI3K-Akt	NM_000088,3:5210
50	DDIT3	0.972	0.164	0.65	1.29	1.96	1.57	2.45	0.000355	3.44977	loglinear	MAPK Cell Stress, Programmed Cell Death, Proteotoxic Stress	NM_004083,4:40
51	TLN1	-0.549	0.0963	-0.737	-0.36	0.684	0.6	0.779	0.000458	3.33913	loglinear	Focal Adhesion Kinase, Platelet Degranulation	NM_006289,3:1460
52	COL7A1	-1.11	0.196	-1.49	-0.727	0.463	0.355	0.604	0.000472	3.32606	loglinear	Collagen Biosynthesis & Modification, ECM Degradation, ECM Synthesis	NM_000094,2:390
53	YWHAB	-0.54	0.0975	-0.731	-0.349	0.688	0.602	0.785	0.000545	3.2636	loglinear	Cell Cycle, De Novo Lipogenesis, Hippo Pathway, mTOR, PI3K-Akt	NM_003404,4:482
54	ITGB1	-0.462	0.0841	-0.627	-0.298	0.726	0.647	0.814	0.000575	3.24033	loglinear	ECM Synthesis, EMT, Focal Adhesion Kinase, PI3K-Akt	NM_002211,3:355
55	PRDX6	-0.285	0.0523	-0.387	-0.182	0.821	0.765	0.881	0.00061	3.21467	loglinear	Neutrophil Degranulation, Oxidative Stress	NM_004905,2:1390
56	CTNND1	-0.496	0.0915	-0.676	-0.317	0.709	0.626	0.803	0.000628	3.20204	loglinear	Angiogenesis, EMT	NM_001331,2:146
57	EGR1	-0.86	0.159	-1.17	-0.549	0.551	0.444	0.684	0.000631	3.19997	loglinear	EMT, Type I Interferon	NM_001964,2:1505
58	RPS27A	0.283	0.0525	0.18	0.386	1.22	1.13	1.31	0.000654	3.18442	loglinear	Cell Cycle, Endotoxin Response, Granulocyte Activity, Hypoxia, Inflammasome, SASP, TGF-beta, TLR Signaling	NM_002954,5:650
59	PRKDC	0.251	0.0481	0.157	0.346	1.19	1.12	1.27	0.000795	3.09963	loglinear	Cell Cycle, Inflammasome	NM_006904,6:12750
60	PSENEN	-0.379	0.073	-0.522	-0.236	0.769	0.696	0.849	0.000835	3.07831	loglinear	Notch	NM_172341,1:250
61	SYK	-0.563	0.109	-0.777	-0.35	0.677	0.584	0.785	0.000846	3.07263	loglinear	Granulocyte Activity, NF-kb, Phagocytic Cell Function, PI3K-Akt	NM_003177,5:808
62	MTMR4	0.309	0.0604	0.19	0.427	1.24	1.14	1.34	0.000914	3.03905	loglinear	Autophagy, TGF-beta	NM_004687,4:5540
63	CSNK1E	-0.254	0.0501	-0.352	-0.156	0.838	0.783	0.897	0.000957	3.01909	loglinear	Cell Cycle, Hedgehog Signaling, Wnt	NM_152221,2:905
64	INPP5D	1.39	0.275	0.85	1.93	2.62	1.8	3.8	0.000979	3.00922	loglinear	Phagocytic Cell Function	NM_005541,3:4075
65	CTSD	-0.5	0.0989	-0.694	-0.306	0.707	0.618	0.809	0.000983	3.00745	loglinear	Autophagy, ECM Degradation, MHC Class II Antigen Presentation, Neutrophil Degranulation, Programmed Cell Death	NM_001909,3:1495
66	HLA-E	-0.404	0.081	-0.563	-0.245	0.756	0.677	0.844	0.00108	2.96658	loglinear	Type I Interferon, Type II Interferon	NM_005516,4:1204
67	LGALS3	-0.638	0.13	-0.893	-0.383	0.643	0.539	0.767	0.00119	2.92445	loglinear	Neutrophil Degranulation	NM_001177388,1:495
68	LATS2	-0.796	0.162	-1.11	-0.478	0.576	0.462	0.718	0.00119	2.92445	loglinear	Hippo Pathway	NM_014572,2:4282
69	CTSL	-0.465	0.0963	-0.654	-0.276	0.725	0.636	0.826	0.00131	2.88273	loglinear	Autophagy, Collagen Biosynthesis & Modification, ECM Degradation, MHC Class II Antigen Presentation, Programmed Cell Death, TLR Signaling	NM_001912,4:1072
70	LATS1	-0.21	0.0435	-0.295	-0.124	0.865	0.815	0.917	0.00132	2.87943	loglinear	EMT, Hippo Pathway	NM_004690,2:1090
71	ADCY7	-1.57	0.329	-2.21	-0.925	0.337	0.216	0.527	0.0014	2.85387	lm,nb	Adenosine Pathway	NM_001114,4:956
72	IL1RAP	-0.755	0.16	-1.07	-0.441	0.592	0.477	0.737	0.00151	2.82102	loglinear	Cytokine Signaling, MAPK Cell Stress, Th17 Differentiation	NM_002182,2:460
73	MMP16	-1.02	0.217	-1.45	-0.596	0.493	0.367	0.661	0.00152	2.81816	loglinear	ECM Degradation	NM_005941,4:5940
74	KDM2A	-0.651	0.141	-0.927	-0.374	0.637	0.526	0.771	0.00172	2.76447	loglinear	Epigenetic Modification	NM_012308,1:3390
75	PSMC3	-0.617	0.134	-0.879	-0.354	0.652	0.544	0.782	0.00174	2.75945	lm,nb	Cell Cycle, Granulocyte Activity, Hypoxia, Neutrophil Degranulation	NM_002804,4:76
76	BRPF3	0.387	0.0851	0.22	0.554	1.31	1.17	1.47	0.00187	2.72816	loglinear	Epigenetic Modification, Platelet Degranulation	NM_015695,2:355
77	SMAD3	-0.438	0.097	-0.628	-0.248	0.738	0.647	0.842	0.00196	2.70774	loglinear	Cell Cycle, EMT, Myofibroblast Regulation, TGF-beta, Th17 Differentiation, Wnt	NM_005902,3:4220
78	CDK4	0.182	0.0404	0.103	0.261	1.13	1.07	1.2	0.002	2.69897	loglinear	Cell Cycle, Epigenetic Modification, PI3K-Akt, SASP	NM_000075,2:1055
79	LRP2	0.579	0.129	0.326	0.832	1.49	1.25	1.78	0.00205	2.68825	loglinear	Adenosine Pathway, Cholesterol Metabolism, Hedgehog Signaling	NM_004525,2:12505
80	DLL1	0.672	0.152	0.374	0.97	1.59	1.3	1.96	0.00224	2.64975	loglinear	Notch, Th1 Differentiation	NM_005618,3:2580
81	TGFBR2	-0.733	0.167	-1.06	-0.406	0.602	0.48	0.755	0.0023	2.63827	loglinear	Cytokine Signaling, MAPK Cell Stress, TGF-beta, Th17 Differentiation	NM_001024847,1:1760
82	PROS1	-0.463	0.107	-0.672	-0.254	0.725	0.628	0.838	0.00246	2.60906	loglinear	Complement Activation, Platelet Degranulation	NM_000313,1:875
83	TRRAP	0.215	0.0501	0.117	0.313	1.16	1.08	1.24	0.00267	2.57349	loglinear	Epigenetic Modification	NM_003496,2:770
84	CASP7	-0.372	0.0881	-0.544	-0.199	0.773	0.686	0.871	0.00291	2.53611	loglinear	Programmed Cell Death	NM_001227,3:915
85	TJP1	-0.675	0.16	-0.989	-0.361	0.626	0.504	0.779	0.00295	2.53018	lm,nb	Hippo Pathway	NM_003257,3:6277
86	PTPA	-0.462	0.11	-0.677	-0.247	0.726	0.626	0.843	0.00297	2.52724	loglinear	Insulin Resistance	NM_021131,4:921
87	THBS3	0.558	0.134	0.296	0.82	1.47	1.23	1.77	0.00312	2.50585	loglinear	ECM Synthesis, Focal Adhesion Kinase, PDGF Signaling, PI3K-Akt	NM_001252607,1:810
88	TIMP2	-0.391	0.094	-0.575	-0.207	0.763	0.671	0.866	0.00316	2.50031	loglinear	ECM Degradation, Neutrophil Degranulation	NM_003255,4:1555
89	EHMT1	-0.253	0.061	-0.372	-0.133	0.839	0.772	0.912	0.00323	2.4908	loglinear	Epigenetic Modification, SASP	NM_024757,3:230
90	FLT1	-0.59	0.144	-0.872	-0.308	0.664	0.546	0.808	0.00342	2.46597	loglinear	EMT, MAPK Cell Stress, PI3K-Akt	NM_002019,4:530
91	LOXL2	-1.42	0.349	-2.1	-0.735	0.374	0.233	0.601	0.0036	2.4437	loglinear	Collagen Biosynthesis & Modification, EMT, Myofibroblast Regulation	NM_002318,2:40
92	HLA-A	-0.444	0.11	-0.659	-0.229	0.735	0.633	0.853	0.00367	2.43533	loglinear	Neutrophil Degranulation, Type I Interferon, Type II Interferon	NM_002116,5:1000
93	FST	-0.905	0.224	-1.34	-0.465	0.534	0.394	0.725	0.00378	2.42251	loglinear	TGF-beta	NM_006350,2:575
94	AMOTL1	-0.37	0.0947	-0.556	-0.184	0.774	0.68	0.88	0.00451	2.34582	loglinear	Hippo Pathway	NM_001301007,1:1405
95	AP1G1	-0.421	0.108	-0.633	-0.209	0.747	0.645	0.865	0.00458	2.33913	loglinear	MHC Class II Antigen Presentation	NM_001030007,1:2630
96	E2F4	-0.276	0.0708	-0.415	-0.137	0.826	0.75	0.909	0.0046	2.33724	loglinear	Cell Cycle, TGF-beta	NM_001950,3:220
97	LAMC1	-0.259	0.0667	-0.39	-0.129	0.835	0.763	0.915	0.00464	2.33348	loglinear	ECM Degradation, ECM Synthesis, Focal Adhesion Kinase, PI3K-Akt	NM_002293,3:4915
98	GPC4	-0.459	0.118	-0.691	-0.227	0.727	0.619	0.854	0.0047	2.3279	loglinear	Adenosine Pathway, Wnt	NM_001448,2:820
99	SLC25A10	0.354	0.093	0.171	0.536	1.28	1.13	1.45	0.00522	2.28233	loglinear	Gluconeogenesis	NM_012140,3:390
100	MAML3	1.17	0.311	0.562	1.78	2.25	1.48	3.44	0.00549	2.26043	loglinear	Notch, Th1 Differentiation	NM_018717,4:1350
101	ICAM1	-1.86	0.493	-2.82	-0.889	0.276	0.141	0.54	0.00551	2.25885	loglinear	NF-kb, Type II Interferon	NM_000201,2:2253
102	PGM1	0.225	0.0604	0.107	0.344	1.17	1.08	1.27	0.00578	2.23807	loglinear	De Novo Lipogenesis, Gluconeogenesis, Neutrophil Degranulation	NM_001172818,1:2165
103	TRAF6	-0.518	0.141	-0.794	-0.242	0.698	0.577	0.846	0.00627	2.20273	loglinear	Autophagy, Endotoxin Response, Granulocyte Activity, Inflammasome, MAPK Cell Stress, NF-kb, TLR Signaling	NM_145803,2:745
104	FASN	-0.252	0.0686	-0.386	-0.117	0.84	0.765	0.922	0.00629	2.20135	loglinear	De Novo Lipogenesis, Fatty Acid Metabolism	NM_004104,4:5387
105	NOTCH2	-0.211	0.0578	-0.325	-0.098	0.864	0.799	0.934	0.00645	2.19044	loglinear	EMT, Notch, Th2 Differentiation	NM_024408,3:2842
106	BANF1	-0.435	0.12	-0.67	-0.201	0.74	0.629	0.87	0.00662	2.17914	loglinear	Cell Cycle	NM_001143985,1:552
107	SEC61B	-0.39	0.107	-0.6	-0.179	0.763	0.66	0.883	0.00671	2.17328	loglinear	Proteotoxic Stress	NM_006808,2:344
108	DUSP8	-0.628	0.174	-0.97	-0.286	0.647	0.511	0.82	0.00701	2.15428	loglinear	MAPK Cell Stress	NM_004420,2:770
109	PTK2	0.204	0.0568	0.0926	0.315	1.15	1.07	1.24	0.00709	2.14935	loglinear	Angiogenesis, EMT, Focal Adhesion Kinase, Myofibroblast Regulation, PI3K-Akt	NM_005607,4:3466
110	PTGER4	-0.736	0.209	-1.15	-0.327	0.6	0.452	0.797	0.00774	2.11126	loglinear	Adenosine Pathway	NM_000958,2:976
111	FLNB	-0.586	0.168	-0.916	-0.256	0.666	0.53	0.837	0.0083	2.08092	lm,nb	Focal Adhesion Kinase, MAPK Cell Stress	NM_001164317,1:2124
112	HADH	0.249	0.0719	0.108	0.39	1.19	1.08	1.31	0.00847	2.07212	loglinear	Fatty Acid Metabolism	NM_001184705,2:645
113	TXN	-0.277	0.0801	-0.434	-0.12	0.825	0.74	0.92	0.00853	2.06905	loglinear	Inflammasome, Oxidative Stress	NM_003329,2:55
114	RORA	0.833	0.243	0.358	1.31	1.78	1.28	2.48	0.0089	2.05061	lm,nb	Th17 Differentiation	NM_134261,2:1715
115	CCL2	-0.652	0.19	-1.03	-0.28	0.636	0.491	0.824	0.00896	2.04769	loglinear	Chemokine Signaling, Cytokine Signaling	NM_002982,3:123
116	ADAM9	-0.303	0.0902	-0.48	-0.126	0.81	0.717	0.916	0.00991	2.00393	loglinear	ECM Degradation	NM_001005845,1:695
117	VIM	-0.403	0.12	-0.638	-0.167	0.756	0.643	0.89	0.01	2	loglinear	EMT	NM_003380,2:694
118	SOD1	-0.343	0.103	-0.545	-0.142	0.788	0.685	0.906	0.0103	1.98716	loglinear	Oxidative Stress, Platelet Degranulation	NM_000454,4:35
119	NCAM1	-0.501	0.152	-0.8	-0.203	0.706	0.574	0.869	0.011	1.95861	loglinear	ECM Synthesis, Type II Interferon	NM_000615,5:1620
120	ADIPOR1	-0.697	0.213	-1.11	-0.281	0.617	0.462	0.823	0.0112	1.95078	lm,nb	Fatty Acid Metabolism	NM_015999,3:1539
121	PSMB7	-0.574	0.175	-0.918	-0.23	0.672	0.529	0.852	0.0113	1.94692	lm,nb	Cell Cycle, Granulocyte Activity, Hypoxia, Neutrophil Degranulation	NM_002799,2:420
122	PIK3C3	-0.292	0.0896	-0.468	-0.116	0.817	0.723	0.923	0.0116	1.93554	loglinear	Autophagy, Insulin Signaling, TLR Signaling	NM_002647,2:1140
123	SERPINF1	0.879	0.27	0.349	1.41	1.84	1.27	2.66	0.0116	1.93554	lm,nb	Wnt	NM_002615,4:888
124	CFI	0.95	0.293	0.376	1.52	1.93	1.3	2.88	0.0118	1.92812	loglinear	Complement Activation	NM_000204,3:1301
125	EP300	-0.319	0.0987	-0.513	-0.126	0.802	0.701	0.917	0.012	1.92082	loglinear	Cell Cycle, Epigenetic Modification, Hypoxia, Inflammasome, Notch, Proteotoxic Stress, TGF-beta, Wnt	NM_001429,2:715
126	PLPP4	-0.599	0.185	-0.963	-0.236	0.66	0.513	0.849	0.0121	1.91721	loglinear	De Novo Lipogenesis	NM_001030059,1:1348
127	UQCRFS1	-0.386	0.121	-0.624	-0.148	0.765	0.649	0.902	0.0129	1.88941	loglinear	Fatty Acid Metabolism	NM_006003,2:854
128	KAT6A	0.303	0.0961	0.115	0.492	1.23	1.08	1.41	0.0135	1.86967	loglinear	Epigenetic Modification	NM_001099412,1:550
129	HIKESHI	-0.374	0.119	-0.606	-0.141	0.772	0.657	0.907	0.0136	1.86646	loglinear	Proteotoxic Stress	NM_016401,4:499
130	CHMP4B	-0.492	0.157	-0.8	-0.185	0.711	0.574	0.879	0.0138	1.86012	loglinear	Autophagy	NM_176812,4:1164
131	MAPK11	-0.505	0.162	-0.821	-0.188	0.705	0.566	0.878	0.0141	1.85078	loglinear	Angiogenesis, Endotoxin Response, Inflammasome, MAPK Cell Stress, Th17 Differentiation, TLR Signaling	NM_002751,6:418
132	CDH2	-0.349	0.112	-0.569	-0.129	0.785	0.674	0.914	0.0143	1.84466	loglinear	EMT	NM_001792,3:941
133	CUL3	-0.183	0.0597	-0.3	-0.0664	0.881	0.812	0.955	0.0153	1.81531	loglinear	Hedgehog Signaling	NM_003590,2:1940
134	HLA-F	-0.266	0.0866	-0.435	-0.0958	0.832	0.739	0.936	0.0155	1.80967	loglinear	Type I Interferon, Type II Interferon	NM_001098479,1:575
135	GRB10	0.246	0.0808	0.0878	0.405	1.19	1.06	1.32	0.0159	1.7986	loglinear	Insulin Signaling, mTOR	NM_001001555,2:4715
136	TRIB3	0.525	0.173	0.187	0.864	1.44	1.14	1.82	0.0159	1.7986	lm,nb	Angiogenesis, Insulin Resistance, Insulin Signaling	NM_021158,3:1830
137	ISG20	-0.675	0.223	-1.11	-0.238	0.626	0.463	0.848	0.0164	1.78516	loglinear	Type I Interferon	NM_002201,5:864
138	NR1H3	-0.888	0.296	-1.47	-0.308	0.54	0.362	0.808	0.017	1.76955	loglinear	De Novo Lipogenesis, Insulin Resistance, PPAR Signaling	NM_005693,2:1575
139	TGFBR1	-0.401	0.135	-0.665	-0.137	0.757	0.631	0.91	0.0177	1.75203	lm,nb	Cytokine Signaling, EMT, MAPK Cell Stress, TGF-beta, Th17 Differentiation	NM_004612,2:1255
140	LIPG	-0.597	0.201	-0.99	-0.203	0.661	0.504	0.869	0.0178	1.74958	loglinear	Cholesterol Metabolism	NM_006033,2:1624
141	NDUFA1	0.262	0.0887	0.0882	0.436	1.2	1.06	1.35	0.0183	1.73755	loglinear	Fatty Acid Metabolism	NM_004541,3:240
142	CREB3	-0.4	0.136	-0.666	-0.135	0.758	0.63	0.911	0.0184	1.73518	loglinear	Insulin Resistance, PI3K-Akt	NM_006368,4:670
143	PPARGC1A	0.931	0.316	0.312	1.55	1.91	1.24	2.93	0.0185	1.73283	loglinear	Insulin Resistance	NM_013261,3:1505
144	PTPN1	-0.387	0.132	-0.645	-0.129	0.765	0.64	0.915	0.0187	1.72816	lm,nb	Insulin Resistance, Type I Interferon, Type II Interferon	NM_002827,3:664
145	FABP5	0.159	0.0544	0.0526	0.266	1.12	1.04	1.2	0.0191	1.71897	loglinear	Neutrophil Degranulation, PPAR Signaling	NM_001444,1:100
146	PSMD13	-0.452	0.156	-0.757	-0.146	0.731	0.592	0.904	0.0199	1.70115	lm,nb	Cell Cycle, Granulocyte Activity, Hypoxia, Neutrophil Degranulation	NM_175932,2:668
147	IFI6	-0.53	0.183	-0.889	-0.171	0.693	0.54	0.888	0.02	1.69897	lm,nb	Type I Interferon	NM_002038,3:432
148	FNIP2	0.486	0.168	0.156	0.816	1.4	1.11	1.76	0.0204	1.69037	loglinear	mTOR	NM_020840,1:1732
149	PLCB3	-1.2	0.419	-2.02	-0.382	0.434	0.246	0.767	0.0207	1.68403	loglinear	Adenosine Pathway, Wnt	NM_000932,2:429
150	RBX1	-0.303	0.107	-0.513	-0.0939	0.81	0.701	0.937	0.0218	1.66154	loglinear	Cell Cycle, Hypoxia, Proteotoxic Stress, TGF-beta, Wnt	NM_014248,2:162
151	PC	-0.648	0.228	-1.1	-0.2	0.638	0.468	0.87	0.0219	1.65956	loglinear	Gluconeogenesis	NM_000920,3:2055
152	DAXX	-0.184	0.0655	-0.313	-0.0558	0.88	0.805	0.962	0.0228	1.64207	loglinear	MAPK Cell Stress, Programmed Cell Death	NM_001350,3:1875
153	ALDH7A1	-0.258	0.0923	-0.439	-0.0769	0.836	0.738	0.948	0.0234	1.63078	loglinear	Fatty Acid Metabolism, Gluconeogenesis	NM_001182,3:2855
154	NOTCH1	-0.248	0.0893	-0.424	-0.0734	0.842	0.746	0.95	0.0238	1.62342	loglinear	EMT, Myofibroblast Regulation, Notch, Th2 Differentiation	NM_017617,3:8211
155	RAPGEF1	-0.293	0.106	-0.5	-0.0846	0.816	0.707	0.943	0.0248	1.60555	loglinear	Focal Adhesion Kinase, PDGF Signaling	NM_005312,2:1705
156	TRADD	-1.42	0.515	-2.42	-0.406	0.375	0.186	0.755	0.0251	1.60033	lm,nb	MAPK Cell Stress, NF-kb, Programmed Cell Death	NM_003789,2:680
157	NDUFS3	-0.31	0.113	-0.532	-0.0877	0.807	0.692	0.941	0.0257	1.59007	loglinear	Fatty Acid Metabolism	NM_004551,1:245
158	NCSTN	-0.249	0.0911	-0.427	-0.0702	0.842	0.744	0.953	0.0259	1.5867	loglinear	ECM Degradation, EMT, Neutrophil Degranulation, Notch	NM_015331,2:540
159	STAT1	-0.353	0.13	-0.609	-0.0983	0.783	0.656	0.934	0.0264	1.5784	lm,nb	Chemokine Signaling, M1 Activation, PDGF Signaling, Th1 Differentiation, TLR Signaling	NM_139266,1:455
160	FADD	-0.878	0.327	-1.52	-0.237	0.544	0.349	0.849	0.0277	1.55752	lm,nb	Endotoxin Response, Programmed Cell Death, TLR Signaling	NM_003824,2:1560
161	MAP1LC3A	-0.425	0.16	-0.739	-0.112	0.745	0.599	0.925	0.0287	1.54212	loglinear	Autophagy	NM_032514,2:404
162	PRDX1	-0.166	0.0625	-0.288	-0.0431	0.892	0.819	0.971	0.0293	1.53313	loglinear	EMT, Oxidative Stress	NM_002574,2:632
163	JAK1	-0.266	0.1	-0.463	-0.0692	0.832	0.726	0.953	0.0293	1.53313	loglinear	PI3K-Akt, Th1 Differentiation, Th17 Differentiation, Type I Interferon, Type II Interferon	NM_002227,1:285
164	STK4	-0.347	0.131	-0.604	-0.0901	0.786	0.658	0.939	0.0294	1.53165	loglinear	Hippo Pathway, MAPK Cell Stress	NR_147975,1:111
165	STAT5A	-0.955	0.363	-1.67	-0.243	0.516	0.315	0.845	0.0302	1.51999	loglinear	EMT, PDGF Signaling, Th2 Differentiation	NM_003152,2:3460
166	XIAP	0.356	0.136	0.0899	0.622	1.28	1.06	1.54	0.0306	1.51428	lm,nb	Focal Adhesion Kinase, NF-kb, Programmed Cell Death	NM_001167,3:1361
167	PCCB	0.239	0.0916	0.0595	0.419	1.18	1.04	1.34	0.0312	1.50585	loglinear	Fatty Acid Metabolism	NM_000532,4:322
168	GATA3	0.37	0.143	0.0888	0.651	1.29	1.06	1.57	0.0326	1.48678	loglinear	EMT, M2 Activation, Th2 Differentiation	NM_001002295,1:1691
169	HIF1A	0.172	0.0671	0.0408	0.304	1.13	1.03	1.23	0.0332	1.47886	loglinear	Autophagy, EMT, Hypoxia, Th17 Differentiation	NM_001530,2:1985
170	TGFB1I1	-0.233	0.0914	-0.412	-0.0533	0.851	0.752	0.964	0.0346	1.46092	loglinear	EMT	NM_001042454,1:355
171	F11R	-0.287	0.113	-0.509	-0.0658	0.819	0.703	0.955	0.0346	1.46092	loglinear	TGF-beta	NM_144503,1:3650
172	GCNT1	-0.497	0.196	-0.881	-0.112	0.709	0.543	0.925	0.0351	1.45469	loglinear	De Novo Lipogenesis	NM_001097633,1:1250
173	GPX3	0.314	0.125	0.0688	0.559	1.24	1.05	1.47	0.0364	1.4389	loglinear	Oxidative Stress	NM_002084,3:1296
174	DUSP7	0.466	0.186	0.101	0.831	1.38	1.07	1.78	0.0369	1.43297	lm,nb	Endotoxin Response, MAPK Cell Stress, TLR Signaling	NM_001947,2:1065
175	ADPGK	-0.177	0.0716	-0.317	-0.0364	0.885	0.803	0.975	0.0388	1.41117	loglinear	De Novo Lipogenesis, Gluconeogenesis	NR_023318,1:1608
176	FLI1	-0.361	0.146	-0.648	-0.0744	0.778	0.638	0.95	0.0388	1.41117	loglinear	Myofibroblast Regulation	NM_001167681,2:1406
177	PRKAG2	-0.429	0.174	-0.769	-0.088	0.743	0.587	0.941	0.0389	1.41005	loglinear	Autophagy, Fatty Acid Metabolism, Insulin Resistance, mTOR	NM_016203,3:1895
178	AMOTL2	-1.92	0.786	-3.46	-0.379	0.265	0.091	0.769	0.0404	1.39362	loglinear	Hippo Pathway	NM_016201,2:3350
179	S100A4	-0.462	0.19	-0.834	-0.0899	0.726	0.561	0.94	0.041	1.38722	loglinear	EMT	NM_002961,2:263
180	IL6ST	-0.33	0.136	-0.596	-0.0642	0.795	0.661	0.956	0.041	1.38722	loglinear	Cytokine Signaling, Th17 Differentiation	NM_002184,2:2505
181	ATF4	0.227	0.0937	0.0438	0.411	1.17	1.03	1.33	0.0414	1.383	loglinear	MAPK Cell Stress, PI3K-Akt, Programmed Cell Death, Proteotoxic Stress	NM_001675,2:1151
182	ARHGEF2	0.25	0.104	0.0461	0.455	1.19	1.03	1.37	0.043	1.36653	loglinear	Adenosine Pathway	NM_004723,2:3570
183	NDUFS5	0.149	0.0623	0.0268	0.271	1.11	1.02	1.21	0.0438	1.35853	loglinear	Fatty Acid Metabolism	NM_004552,2:136
184	PRKACA	-0.17	0.0713	-0.31	-0.0304	0.889	0.807	0.979	0.0441	1.35556	loglinear	Angiogenesis, Autophagy, Cell Cycle, Hedgehog Signaling, MAPK Cell Stress, Wnt	NM_002730,3:400
185	MLXIPL	0.623	0.262	0.11	1.14	1.54	1.08	2.2	0.0445	1.35164	loglinear	De Novo Lipogenesis, Insulin Resistance	NM_032951,2:2805
186	TXNDC5	-0.301	0.127	-0.549	-0.0525	0.812	0.683	0.964	0.0449	1.34775	lm,nb	Neutrophil Degranulation, Proteotoxic Stress	NM_030810,2:1820
187	CTNNB1	0.138	0.0584	0.0233	0.252	1.1	1.02	1.19	0.0461	1.3363	loglinear	Angiogenesis, EMT, Focal Adhesion Kinase, Inflammasome, Wnt	NM_001098210,1:1815
188	NCOA2	0.326	0.138	0.0549	0.597	1.25	1.04	1.51	0.0462	1.33536	loglinear	Epigenetic Modification	NM_006540,2:1045
189	LAMTOR2	0.137	0.0587	0.0221	0.252	1.1	1.02	1.19	0.0477	1.32148	loglinear	Autophagy, mTOR, Neutrophil Degranulation	NM_001145264,1:272
190	IFI35	-0.664	0.286	-1.22	-0.103	0.631	0.428	0.931	0.0488	1.31158	lm,nb	Type I Interferon	NM_005533,3:415
191	CDKN2C	-0.175	0.0762	-0.325	-0.026	0.886	0.799	0.982	0.0504	1.29757	loglinear	Cell Cycle, SASP	NM_001262,2:1295
192	DIAPH1	-0.341	0.148	-0.632	-0.0503	0.789	0.645	0.966	0.0506	1.29585	loglinear	Focal Adhesion Kinase, Neutrophil Degranulation	NM_005219,4:1398
193	NCOR2	-0.245	0.107	-0.455	-0.0358	0.844	0.729	0.975	0.0509	1.29328	loglinear	Epigenetic Modification, Notch, TGF-beta	NM_006312,3:1490
194	PLCG1	0.126	0.0566	0.0148	0.237	1.09	1.01	1.18	0.0571	1.24336	loglinear	Angiogenesis, Granulocyte Activity, NF-kb, PDGF Signaling, Phagocytic Cell Function	NM_002660,2:2290
195	BCAP31	-0.303	0.137	-0.572	-0.0353	0.81	0.673	0.976	0.0574	1.24109	loglinear	Proteotoxic Stress	NM_001139457,1:900
196	NID2	0.257	0.116	0.0295	0.484	1.19	1.02	1.4	0.0577	1.23882	loglinear	ECM Synthesis	NM_007361,3:1995
197	SEH1L	-0.265	0.12	-0.5	-0.0296	0.832	0.707	0.98	0.0584	1.23359	loglinear	mTOR	NM_001013437,1:500
198	RNF152	-0.625	0.285	-1.18	-0.0675	0.648	0.44	0.954	0.0593	1.22695	loglinear	mTOR	NM_173557,2:898
199	HLA-DQA1	-0.522	0.238	-0.988	-0.0552	0.697	0.504	0.962	0.0597	1.22403	loglinear	MHC Class II Antigen Presentation, Type II Interferon	NM_002122,3:261
200	STAT3	-0.148	0.0676	-0.28	-0.015	0.903	0.824	0.99	0.0607	1.21681	loglinear	Chemokine Signaling, EMT, Insulin Resistance, PDGF Signaling, SASP, Th17 Differentiation	NM_003150,3:2060
201	BCL2L1	-0.389	0.18	-0.742	-0.0365	0.763	0.598	0.975	0.0625	1.20412	loglinear	Autophagy, EMT, Inflammasome, NF-kb, PI3K-Akt, Programmed Cell Death	NM_138578,1:1560
202	CSNK2A1	-0.104	0.0484	-0.199	-0.00928	0.93	0.871	0.994	0.0636	1.19654	loglinear	Cell Cycle, NF-kb, Wnt	NM_177559,2:1930
203	PLCG2	0.355	0.165	0.0309	0.679	1.28	1.02	1.6	0.0641	1.19314	loglinear	Angiogenesis, Endotoxin Response, Granulocyte Activity, NF-kb, Phagocytic Cell Function, TLR Signaling	NM_002661,2:525
204	MAP3K1	-0.246	0.116	-0.472	-0.0196	0.843	0.721	0.987	0.0658	1.18177	loglinear	Endotoxin Response, Granulocyte Activity, MAPK Cell Stress, TLR Signaling	NM_005921,1:2525
205	PIK3CA	-0.346	0.164	-0.667	-0.0245	0.787	0.63	0.983	0.0679	1.16813	lm,nb	PI3K-Akt	NM_006218,2:2445
206	HLA-G	-0.291	0.138	-0.561	-0.0202	0.818	0.678	0.986	0.0682	1.16622	loglinear	Type I Interferon, Type II Interferon	NM_002127,4:1180
207	STAT5B	0.167	0.08	0.0106	0.324	1.12	1.01	1.25	0.0698	1.15614	loglinear	Chemokine Signaling, EMT, PDGF Signaling, Th2 Differentiation	NM_012448,3:200
208	ALAD	-0.704	0.337	-1.36	-0.0428	0.614	0.388	0.971	0.0704	1.15243	lm,nb	De Novo Lipogenesis, Neutrophil Degranulation	NM_000031,5:542
209	SP3	0.201	0.0963	0.0122	0.39	1.15	1.01	1.31	0.0704	1.15243	loglinear	Myofibroblast Regulation	NM_003111,3:655
210	ATP6V1E1	-0.283	0.137	-0.551	-0.0153	0.822	0.683	0.989	0.072	1.14267	loglinear	mTOR, Phagocytic Cell Function	NM_001039367,1:1103
211	NCEH1	-0.463	0.224	-0.902	-0.0243	0.725	0.535	0.983	0.0724	1.14026	lm,nb	Cholesterol Metabolism	NM_020792,4:1350
212	LPL	-0.5	0.244	-0.977	-0.0225	0.707	0.508	0.985	0.0742	1.1296	loglinear	Adenosine Pathway, Cholesterol Metabolism, PPAR Signaling	NM_000237,2:2240
213	YWHAQ	-0.143	0.0696	-0.279	-0.00634	0.906	0.824	0.996	0.0744	1.12843	loglinear	Cell Cycle, De Novo Lipogenesis, PI3K-Akt	NM_006826,2:1360
214	IRF8	-1.39	0.682	-2.72	-0.0503	0.382	0.151	0.966	0.0764	1.11691	loglinear	Type I Interferon, Type II Interferon	NM_002163,2:253
215	SDC3	0.425	0.211	0.0115	0.839	1.34	1.01	1.79	0.0787	1.10403	loglinear	Adenosine Pathway	NM_014654,3:1880
216	PIK3CB	-0.379	0.188	-0.747	-0.0102	0.769	0.596	0.993	0.0788	1.10347	lm,nb	PI3K-Akt	NM_006219,1:2945
217	NID1	-0.222	0.112	-0.441	-0.00314	0.857	0.737	0.998	0.082	1.08619	loglinear	ECM Degradation, ECM Synthesis	NM_002508,2:3545
218	EGFR	-0.375	0.189	-0.745	-0.00516	0.771	0.597	0.996	0.0821	1.08566	lm,nb	Adenosine Pathway, EMT, MAPK Cell Stress, PI3K-Akt	NM_201282,1:1354
219	ACSM3	-0.644	0.324	-1.28	-0.00813	0.64	0.412	0.994	0.0824	1.08407	loglinear	Fatty Acid Metabolism	NM_005622,3:955
220	LEPR	0.233	0.118	0.00187	0.465	1.18	1	1.38	0.0836	1.07779	loglinear	Cytokine Signaling	NM_001003679,1:2000
221	GNB4	-0.175	0.0903	-0.352	0.00166	0.886	0.783	1	0.0881	1.05502	loglinear	Adenosine Pathway, PI3K-Akt	NM_021629,3:734
222	CASP6	0.278	0.146	-0.00816	0.564	1.21	0.994	1.48	0.0934	1.02965	loglinear	Programmed Cell Death	NM_032992,2:360
223	EPHX2	0.368	0.194	-0.0125	0.749	1.29	0.991	1.68	0.0946	1.02411	loglinear	Fatty Acid Metabolism	NM_001979,5:420
224	IFNGR1	-0.202	0.107	-0.411	0.00699	0.869	0.752	1	0.0948	1.02319	loglinear	Cytokine Signaling, M1 Activation, M2 Activation, Th1 Differentiation, Type II Interferon	NM_000416,2:392
225	HTRA2	-0.33	0.176	-0.675	0.0153	0.796	0.626	1.01	0.0979	1.00922	loglinear	Programmed Cell Death	NM_013247,4:1096
226	JAK2	-0.348	0.186	-0.713	0.0161	0.785	0.61	1.01	0.0979	1.00922	lm,nb	Cell Cycle, Chemokine Signaling, EMT, Epigenetic Modification, PI3K-Akt, Th1 Differentiation, Th17 Differentiation, Type II Interferon	NM_004972,3:1464
227	KDM3B	-0.259	0.138	-0.53	0.0121	0.836	0.693	1.01	0.0981	1.00833	loglinear	Epigenetic Modification	NM_016604,3:4178
228	SSR4	0.277	0.148	-0.0135	0.567	1.21	0.991	1.48	0.0986	1.00612	loglinear	Proteotoxic Stress	NM_006280,1:350
229	YWHAE	-0.0964	0.052	-0.198	0.00557	0.935	0.872	1	0.101	0.995679	loglinear	Cell Cycle, De Novo Lipogenesis, Hippo Pathway, PI3K-Akt, Proteotoxic Stress	NM_006761,4:770
230	FURIN	-0.195	0.107	-0.406	0.0153	0.873	0.755	1.01	0.107	0.970616	loglinear	ECM Degradation, ECM Synthesis, PDGF Signaling, TGF-beta	NM_002569,2:3700
231	IGF1R	-0.314	0.173	-0.653	0.0246	0.804	0.636	1.02	0.107	0.970616	loglinear	Autophagy, EMT, Insulin Signaling, MAPK Cell Stress, mTOR, PI3K-Akt	NM_000875,4:4580
232	AP2S1	-0.0861	0.0476	-0.179	0.00725	0.942	0.883	1.01	0.108	0.966576	loglinear	MHC Class II Antigen Presentation	NM_021575,2:665
233	CALM1	0.224	0.124	-0.019	0.466	1.17	0.987	1.38	0.108	0.966576	loglinear	Adenosine Pathway, Angiogenesis, Granulocyte Activity, Platelet Degranulation	NM_006888,3:1683
234	IRF3	-0.407	0.225	-0.848	0.0347	0.754	0.556	1.02	0.109	0.962574	loglinear	Endotoxin Response, Inflammasome, TLR Signaling, Type I Interferon, Type II Interferon	NM_001571,5:1303
235	PRKCA	0.151	0.0839	-0.0132	0.316	1.11	0.991	1.24	0.109	0.962574	loglinear	Adenosine Pathway, Angiogenesis, Cell Cycle, EMT, MAPK Cell Stress, mTOR, Phagocytic Cell Function, PI3K-Akt, Wnt	NM_002737,2:680
236	NPHP4	0.256	0.143	-0.0235	0.536	1.19	0.984	1.45	0.11	0.958607	loglinear	Hippo Pathway	NM_015102,3:2126
237	LPCAT1	-0.152	0.0849	-0.318	0.0147	0.9	0.802	1.01	0.112	0.950782	loglinear	Neutrophil Degranulation	NM_024830,3:1831
238	PIDD1	0.432	0.242	-0.0429	0.907	1.35	0.971	1.88	0.112	0.950782	loglinear	NF-kb, Programmed Cell Death	NM_145886,2:2133
239	DAPK1	-0.221	0.125	-0.466	0.0242	0.858	0.724	1.02	0.115	0.939302	loglinear	Autophagy, EMT	NM_001288729,1:1810
240	MYD88	0.224	0.127	-0.0258	0.473	1.17	0.982	1.39	0.117	0.931814	loglinear	Endotoxin Response, Inflammasome, MAPK Cell Stress, NF-kb, TLR Signaling	NM_002468,3:2145
241	CTSB	-0.249	0.142	-0.527	0.0291	0.842	0.694	1.02	0.117	0.931814	loglinear	Autophagy, Collagen Biosynthesis & Modification, ECM Degradation, MHC Class II Antigen Presentation, Neutrophil Degranulation, Programmed Cell Death, TLR Signaling	NM_147780,2:1054
242	VAMP8	-0.214	0.122	-0.453	0.0252	0.862	0.731	1.02	0.118	0.928118	loglinear	Autophagy, Neutrophil Degranulation	NM_003761,4:105
243	AP1S1	0.137	0.0785	-0.0166	0.291	1.1	0.989	1.22	0.118	0.928118	loglinear	MHC Class II Antigen Presentation	NM_001283,3:350
244	SRC	-0.146	0.0846	-0.312	0.0195	0.904	0.805	1.01	0.122	0.91364	loglinear	Angiogenesis, EMT, Focal Adhesion Kinase, PDGF Signaling	NM_005417,3:1410
245	APP	-0.14	0.0818	-0.301	0.0201	0.907	0.812	1.01	0.125	0.90309	loglinear	Adenosine Pathway, ECM Synthesis, Endotoxin Response, Inflammasome, Platelet Degranulation, TLR Signaling	NM_000484,3:1725
246	HLA-DPA1	0.398	0.233	-0.0581	0.855	1.32	0.961	1.81	0.126	0.899629	lm,nb	MHC Class II Antigen Presentation, Type II Interferon	NM_033554,2:857
247	PPM1A	0.23	0.137	-0.0377	0.498	1.17	0.974	1.41	0.131	0.882729	loglinear	MAPK Cell Stress, mTOR, TGF-beta	NM_021003,4:550
248	RELB	-0.242	0.145	-0.526	0.0409	0.845	0.695	1.03	0.132	0.879426	lm,nb	MAPK Cell Stress, NF-kb	NM_006509,3:960
249	ACACA	-0.396	0.238	-0.863	0.071	0.76	0.55	1.05	0.135	0.869666	lm,nb	De Novo Lipogenesis, Fatty Acid Metabolism	NM_198834,1:3681
250	NDUFC1	0.118	0.0711	-0.0216	0.257	1.08	0.985	1.19	0.136	0.866461	loglinear	Fatty Acid Metabolism	NM_002494,2:57
251	SORBS1	0.248	0.15	-0.0457	0.541	1.19	0.969	1.46	0.136	0.866461	loglinear	PPAR Signaling	NM_001034956,1:4005
252	NFKB1	-0.28	0.171	-0.615	0.0546	0.823	0.653	1.04	0.14	0.853872	loglinear	Inflammasome, NF-kb	NM_003998,2:1675
253	CXCL16	-0.196	0.119	-0.43	0.0382	0.873	0.742	1.03	0.14	0.853872	loglinear	Chemokine Signaling, Cytokine Signaling, EMT	NM_001100812,1:850
254	KIF3A	-0.229	0.14	-0.502	0.0447	0.853	0.706	1.03	0.14	0.853872	loglinear	Hedgehog Signaling, MHC Class II Antigen Presentation	NM_007054,5:775
255	EP400	-0.458	0.28	-1.01	0.0914	0.728	0.497	1.07	0.141	0.850781	loglinear	Epigenetic Modification	NM_015409,3:1957
256	SUGT1	-0.242	0.148	-0.533	0.0484	0.845	0.691	1.03	0.141	0.850781	lm,nb	Inflammasome	NM_001130912,1:1180
257	PREX1	-0.585	0.359	-1.29	0.118	0.667	0.41	1.09	0.142	0.847712	lm,nb	Adenosine Pathway	NM_020820,3:6075
258	ANAPC10	0.241	0.149	-0.0504	0.533	1.18	0.966	1.45	0.144	0.841638	lm,nb	Cell Cycle, SASP	NM_001256710,1:502
259	PDE3B	-0.324	0.2	-0.716	0.0685	0.799	0.609	1.05	0.144	0.841638	lm,nb	Adenosine Pathway, Insulin Signaling	NM_000922,3:1870
260	CYCS	-0.296	0.183	-0.655	0.063	0.815	0.635	1.04	0.145	0.838632	loglinear	Oxidative Stress, Programmed Cell Death	NM_018947,4:1735
261	FAS	-0.273	0.169	-0.604	0.059	0.828	0.658	1.04	0.146	0.835647	loglinear	Cytokine Signaling, MAPK Cell Stress, Programmed Cell Death	NM_000043,4:398
262	SKI	0.133	0.0827	-0.0293	0.295	1.1	0.98	1.23	0.147	0.832683	loglinear	TGF-beta	NM_003036,2:3335
263	INSR	0.192	0.12	-0.0425	0.426	1.14	0.971	1.34	0.147	0.832683	loglinear	Insulin Resistance, Insulin Signaling, MAPK Cell Stress, mTOR, PI3K-Akt	NM_000208,2:525
264	JMJD4	0.256	0.161	-0.0597	0.571	1.19	0.959	1.49	0.151	0.821023	lm,nb	Myofibroblast Regulation	NM_001161465,1:465
265	GLI3	0.26	0.166	-0.0656	0.585	1.2	0.956	1.5	0.156	0.806875	loglinear	Hedgehog Signaling	NM_000168,5:975
266	ALDH9A1	0.121	0.0778	-0.0316	0.273	1.09	0.978	1.21	0.159	0.798603	loglinear	Fatty Acid Metabolism, Gluconeogenesis	NM_000696,3:610
267	CYFIP1	-0.22	0.142	-0.499	0.0595	0.859	0.708	1.04	0.162	0.790485	loglinear	Angiogenesis, Neutrophil Degranulation	NM_014608,2:2423
268	CCS	-0.172	0.113	-0.393	0.0486	0.887	0.761	1.03	0.165	0.782516	loglinear	Oxidative Stress	NM_005125,1:34
269	ATG101	-0.121	0.0794	-0.277	0.0342	0.919	0.825	1.02	0.165	0.782516	loglinear	Autophagy	NM_021934,4:939
270	AKT1	0.231	0.152	-0.0669	0.528	1.17	0.955	1.44	0.167	0.777284	loglinear	PI3K-Akt	NM_001014432,1:1275
271	VEGFB	-0.176	0.116	-0.404	0.0513	0.885	0.756	1.04	0.167	0.777284	loglinear	MAPK Cell Stress, PI3K-Akt, Platelet Degranulation	NM_003377,3:687
272	RPS6KB2	-0.233	0.154	-0.535	0.0689	0.851	0.69	1.05	0.169	0.772113	loglinear	Autophagy, Insulin Resistance, mTOR, Phagocytic Cell Function, PI3K-Akt, TGF-beta	NM_003952,2:980
273	ELOVL6	-0.191	0.13	-0.446	0.0637	0.876	0.734	1.05	0.18	0.744727	loglinear	De Novo Lipogenesis, Fatty Acid Metabolism	NM_001130721,1:1035
274	ROCK2	-0.128	0.0871	-0.299	0.0428	0.915	0.813	1.03	0.18	0.744727	loglinear	Angiogenesis, EMT, Focal Adhesion Kinase, Wnt	NM_004850,3:3140
275	FRS2	0.0976	0.0671	-0.0338	0.229	1.07	0.977	1.17	0.184	0.735182	loglinear	Insulin Signaling	NM_006654,3:974
276	SKP2	0.125	0.0868	-0.0447	0.296	1.09	0.969	1.23	0.186	0.730487	loglinear	Cell Cycle, mTOR	NM_005983,2:615
277	NDUFB8	-0.101	0.0703	-0.239	0.0366	0.932	0.847	1.03	0.188	0.725842	loglinear	Fatty Acid Metabolism	NM_001284367,1:204
278	DOCK1	0.211	0.147	-0.0775	0.499	1.16	0.948	1.41	0.19	0.721246	loglinear	Angiogenesis, Focal Adhesion Kinase	NM_001290223,1:2675
279	KRAS	-0.136	0.0958	-0.324	0.052	0.91	0.799	1.04	0.194	0.712198	loglinear	Angiogenesis, Autophagy, EMT, Granulocyte Activity, Insulin Signaling, MAPK Cell Stress, mTOR, PDGF Signaling, PI3K-Akt, Programmed Cell Death	NM_033360,2:267
280	PELI2	0.266	0.188	-0.102	0.634	1.2	0.932	1.55	0.194	0.712198	loglinear	Endotoxin Response, TLR Signaling	NM_021255,2:546
281	LRP6	0.125	0.0882	-0.0481	0.297	1.09	0.967	1.23	0.195	0.709965	loglinear	EMT, mTOR, Wnt	NM_002336,1:2185
282	C5	-0.542	0.384	-1.29	0.211	0.687	0.408	1.16	0.196	0.707744	loglinear	Adenosine Pathway, Complement Activation	NM_001735,2:466
283	SMAD2	0.107	0.0764	-0.0426	0.257	1.08	0.971	1.19	0.199	0.701147	loglinear	Cell Cycle, EMT, Myofibroblast Regulation, TGF-beta, Th17 Differentiation	NM_001003652,3:877
284	SELENOS	-0.363	0.26	-0.873	0.148	0.778	0.546	1.11	0.201	0.696804	lm,nb	Proteotoxic Stress	NM_203472,1:466
285	APC	-0.271	0.198	-0.658	0.116	0.829	0.634	1.08	0.208	0.681937	loglinear	Wnt	NM_000038,3:6850
286	ACTR1A	-0.15	0.11	-0.365	0.0649	0.901	0.776	1.05	0.208	0.681937	loglinear	Cell Cycle, MHC Class II Antigen Presentation	NM_005736,3:462
287	NEDD8	0.135	0.0992	-0.059	0.33	1.1	0.96	1.26	0.209	0.679854	loglinear	TGF-beta	NM_006156,2:330
288	PNPLA3	-0.515	0.38	-1.26	0.23	0.7	0.418	1.17	0.212	0.673664	lm,nb	Fatty Acid Metabolism	NM_025225,2:490
289	PRKACB	-0.215	0.16	-0.528	0.0985	0.862	0.693	1.07	0.216	0.665546	loglinear	Angiogenesis, Autophagy, Hedgehog Signaling, MAPK Cell Stress, Wnt	NM_182948,2:805
290	ANAPC7	0.0883	0.0661	-0.0413	0.218	1.06	0.972	1.16	0.218	0.661544	loglinear	Cell Cycle, SASP	NM_016238,2:740
291	SLC25A13	-0.177	0.133	-0.436	0.0831	0.885	0.739	1.06	0.219	0.659556	lm,nb	Gluconeogenesis	NM_001160210,1:1216
292	MET	-0.224	0.168	-0.554	0.106	0.856	0.681	1.08	0.219	0.659556	loglinear	EMT, MAPK Cell Stress, PI3K-Akt	NM_001127500,1:1925
293	MECP2	0.138	0.105	-0.0667	0.343	1.1	0.955	1.27	0.223	0.651695	loglinear	Myofibroblast Regulation	NM_001110792,1:1439
294	CSNK1D	0.123	0.0945	-0.0624	0.308	1.09	0.958	1.24	0.23	0.638272	loglinear	Cell Cycle, Hedgehog Signaling	NM_001893,3:1032
295	LOXL1	-0.0767	0.0591	-0.193	0.0392	0.948	0.875	1.03	0.231	0.636388	loglinear	Collagen Biosynthesis & Modification	NM_005576,2:1980
296	MYLK	0.377	0.293	-0.197	0.95	1.3	0.872	1.93	0.234	0.630784	loglinear	Focal Adhesion Kinase	NM_053032,2:710
297	PRKAG1	0.144	0.112	-0.076	0.365	1.11	0.949	1.29	0.235	0.628932	loglinear	Autophagy, Insulin Resistance, mTOR	NM_002733,3:825
298	NRP2	-0.228	0.18	-0.581	0.125	0.854	0.669	1.09	0.241	0.617983	loglinear	EMT	NM_003872,2:805
299	JUN	0.129	0.102	-0.0713	0.328	1.09	0.952	1.26	0.243	0.614394	loglinear	Endotoxin Response, Focal Adhesion Kinase, Granulocyte Activity, MAPK Cell Stress, Programmed Cell Death, SASP, TLR Signaling, Wnt	NM_002228,3:140
300	HCFC1	-0.16	0.128	-0.412	0.0921	0.895	0.752	1.07	0.249	0.603801	loglinear	Epigenetic Modification	NM_005334,2:5955
301	SMARCC2	-0.0819	0.0664	-0.212	0.0483	0.945	0.863	1.03	0.253	0.596879	loglinear	Epigenetic Modification	NM_001130420,1:245
302	ACVRL1	0.278	0.227	-0.168	0.723	1.21	0.89	1.65	0.256	0.59176	loglinear	Cytokine Signaling, TGF-beta	NM_000020,1:1710
303	LGMN	-0.175	0.144	-0.457	0.107	0.886	0.729	1.08	0.259	0.5867	loglinear	MHC Class II Antigen Presentation, TLR Signaling	NM_001008530,2:522
304	TBC1D4	-0.178	0.149	-0.47	0.114	0.884	0.722	1.08	0.267	0.573489	lm,nb	Insulin Resistance	NM_014832,2:3130
305	ZFYVE16	-0.192	0.161	-0.508	0.124	0.875	0.703	1.09	0.267	0.573489	lm,nb	TGF-beta	NM_001105251,2:2292
306	HDAC4	0.129	0.109	-0.0838	0.342	1.09	0.944	1.27	0.269	0.570248	loglinear	Myofibroblast Regulation	NM_006037,3:6965
307	NOTCH3	0.236	0.199	-0.154	0.626	1.18	0.899	1.54	0.27	0.568636	loglinear	Notch, Th1 Differentiation	NM_000435,2:1965
308	ERC1	-0.0886	0.0748	-0.235	0.058	0.94	0.85	1.04	0.27	0.568636	loglinear	NF-kb	NM_178040,1:3940
309	CXCL10	-0.363	0.307	-0.963	0.238	0.778	0.513	1.18	0.271	0.567031	lm,nb	Chemokine Signaling, Cytokine Signaling, Myofibroblast Regulation, TLR Signaling	NM_001565,2:461
310	LIPA	-0.157	0.133	-0.418	0.105	0.897	0.748	1.08	0.274	0.562249	loglinear	Cholesterol Metabolism	NM_000235,3:1220
311	PPARG	-0.137	0.118	-0.369	0.094	0.909	0.774	1.07	0.278	0.555955	loglinear	EMT, Myofibroblast Regulation, PPAR Signaling	NM_005037,5:345
312	LAMTOR4	0.155	0.134	-0.109	0.418	1.11	0.928	1.34	0.282	0.549751	lm,nb	Autophagy, mTOR	NM_001008395,2:494
313	PPARD	0.256	0.222	-0.18	0.691	1.19	0.883	1.61	0.283	0.548214	loglinear	Fatty Acid Metabolism, PPAR Signaling, Wnt	NM_006238,4:895
314	PTPN12	0.136	0.119	-0.0967	0.368	1.1	0.935	1.29	0.286	0.543634	loglinear	PDGF Signaling	NM_002835,3:2427
315	UBE2D2	0.16	0.14	-0.115	0.435	1.12	0.924	1.35	0.287	0.542118	loglinear	Endotoxin Response, Granulocyte Activity, Hypoxia, Proteotoxic Stress, TLR Signaling	NM_181838,1:1088
316	IQGAP1	0.0451	0.0396	-0.0324	0.123	1.03	0.978	1.09	0.287	0.542118	loglinear	Neutrophil Degranulation	NM_003870,3:820
317	CAT	-0.189	0.166	-0.515	0.137	0.877	0.7	1.1	0.288	0.540608	loglinear	Neutrophil Degranulation, Oxidative Stress	NM_001752,2:1130
318	IRS1	0.158	0.14	-0.117	0.434	1.12	0.922	1.35	0.292	0.534617	loglinear	Autophagy, Insulin Resistance, Insulin Signaling, mTOR, PI3K-Akt	NM_005544,2:6224
319	HSD17B4	-0.163	0.145	-0.447	0.121	0.893	0.733	1.09	0.293	0.533132	loglinear	De Novo Lipogenesis, Fatty Acid Metabolism	NM_000414,2:365
320	MAP2K1	-0.0721	0.0644	-0.198	0.0541	0.951	0.872	1.04	0.295	0.530178	loglinear	MAPK Cell Stress, PI3K-Akt	NM_002755,2:970
321	OGT	0.161	0.144	-0.121	0.443	1.12	0.92	1.36	0.296	0.528708	lm,nb	Epigenetic Modification, Insulin Resistance	NM_181673,2:1550
322	SREBF1	-0.145	0.131	-0.401	0.111	0.905	0.758	1.08	0.3	0.522879	loglinear	Insulin Resistance	NM_001005291,1:1392
323	MBTPS2	-0.136	0.124	-0.38	0.107	0.91	0.769	1.08	0.304	0.517126	loglinear	De Novo Lipogenesis, Proteotoxic Stress	NM_015884,3:1692
324	PTPN11	-0.0952	0.0867	-0.265	0.0747	0.936	0.832	1.05	0.304	0.517126	loglinear	Endotoxin Response, Insulin Resistance, Insulin Signaling, PDGF Signaling, TLR Signaling, Type I Interferon, Type II Interferon	NM_002834,3:1480
325	GLI2	-0.268	0.244	-0.747	0.211	0.83	0.596	1.16	0.304	0.517126	loglinear	Hedgehog Signaling	NM_005270,4:2180
326	NOTCH4	-0.192	0.175	-0.534	0.151	0.876	0.691	1.11	0.305	0.5157	loglinear	Notch	NM_004557,3:6420
327	TCF7L2	0.112	0.102	-0.0884	0.312	1.08	0.941	1.24	0.305	0.5157	loglinear	Wnt	NM_001146274,1:1393
328	LAMA3	0.0668	0.0611	-0.053	0.187	1.05	0.964	1.14	0.306	0.514279	loglinear	Collagen Biosynthesis & Modification, ECM Degradation, ECM Synthesis, Focal Adhesion Kinase, PI3K-Akt	NM_000227,3:4260
329	ITGA5	-0.0556	0.0528	-0.159	0.0478	0.962	0.896	1.03	0.323	0.490797	loglinear	ECM Synthesis, EMT, Focal Adhesion Kinase, Myofibroblast Regulation, PI3K-Akt	NM_002205,2:4113
330	UBA52	0.137	0.131	-0.119	0.393	1.1	0.921	1.31	0.324	0.489455	loglinear	Cell Cycle, Endotoxin Response, Granulocyte Activity, Hypoxia, Inflammasome, SASP, TGF-beta, TLR Signaling	NM_003333,3:288
331	GNPTAB	-0.134	0.128	-0.385	0.117	0.911	0.766	1.08	0.325	0.488117	loglinear	De Novo Lipogenesis	NM_024312,3:2440
332	LOX	-0.126	0.12	-0.36	0.109	0.917	0.779	1.08	0.325	0.488117	loglinear	Collagen Biosynthesis & Modification, EMT, Myofibroblast Regulation	NM_002317,4:1575
333	ITCH	-0.14	0.135	-0.404	0.124	0.908	0.756	1.09	0.329	0.482804	loglinear	Inflammasome	NM_001257138,1:438
334	NF1	0.102	0.0985	-0.0907	0.295	1.07	0.939	1.23	0.329	0.482804	loglinear	EMT, MAPK Cell Stress	NM_000267,2:1035
335	MTOR	-0.0865	0.0835	-0.25	0.0771	0.942	0.841	1.05	0.33	0.481486	loglinear	Angiogenesis, Autophagy, Insulin Resistance, mTOR, PI3K-Akt, Proteotoxic Stress, Th17 Differentiation	NM_004958,3:1865
336	CCNA2	0.0763	0.0736	-0.068	0.221	1.05	0.954	1.17	0.331	0.480172	loglinear	Cell Cycle, SASP	NM_001237,2:1210
337	LDLRAP1	0.107	0.105	-0.0986	0.312	1.08	0.934	1.24	0.338	0.471083	loglinear	Cholesterol Metabolism	NM_015627,2:420
338	DERL1	-0.141	0.142	-0.42	0.137	0.907	0.748	1.1	0.35	0.455932	loglinear	Proteotoxic Stress	NM_001134671,2:1840
339	MFAP3	-0.139	0.141	-0.415	0.137	0.908	0.75	1.1	0.352	0.453457	loglinear	ECM Synthesis	NM_001242336,1:1214
340	COX6A1	0.133	0.134	-0.131	0.396	1.1	0.913	1.32	0.352	0.453457	lm,nb	Fatty Acid Metabolism	NM_004373,2:260
341	DERL2	-0.162	0.166	-0.488	0.164	0.894	0.713	1.12	0.358	0.446117	lm,nb	Proteotoxic Stress	NM_016041,3:847
342	GAS1	-0.188	0.196	-0.572	0.195	0.878	0.673	1.15	0.364	0.438899	lm,nb	Hedgehog Signaling	NM_002048,2:1525
343	BRAF	0.115	0.12	-0.12	0.35	1.08	0.92	1.27	0.366	0.436519	loglinear	EMT, Focal Adhesion Kinase, MAPK Cell Stress, mTOR	NM_004333,3:565
344	CDON	0.123	0.128	-0.129	0.374	1.09	0.915	1.3	0.367	0.435334	loglinear	Hedgehog Signaling	NM_016952,4:5915
345	ITPR2	-0.0976	0.104	-0.302	0.107	0.935	0.811	1.08	0.377	0.423659	loglinear	Adenosine Pathway, Angiogenesis, Granulocyte Activity, Programmed Cell Death	NM_002223,2:1626
346	MAML2	-0.294	0.315	-0.911	0.322	0.815	0.532	1.25	0.377	0.423659	lm,nb	Notch, Th1 Differentiation	NM_032427,2:1890
347	RAPGEF2	-0.172	0.185	-0.535	0.191	0.887	0.69	1.14	0.38	0.420216	loglinear	MAPK Cell Stress	NM_014247,2:3445
348	PRKAA1	-0.11	0.119	-0.344	0.123	0.926	0.788	1.09	0.381	0.419075	loglinear	Autophagy, Insulin Resistance, mTOR, PI3K-Akt	NM_006251,5:366
349	CTBP2	0.0804	0.0875	-0.091	0.252	1.06	0.939	1.19	0.385	0.414539	loglinear	Notch, Wnt	NM_001329,2:1884
350	HMGCS2	0.302	0.33	-0.345	0.949	1.23	0.788	1.93	0.387	0.412289	loglinear	PPAR Signaling	NM_005518,3:1128
351	SOS1	0.106	0.117	-0.122	0.335	1.08	0.919	1.26	0.388	0.411168	loglinear	Granulocyte Activity, Insulin Signaling, MAPK Cell Stress, mTOR, PDGF Signaling, PI3K-Akt	NM_005633,2:1635
352	SMAD6	-0.244	0.271	-0.775	0.286	0.844	0.584	1.22	0.393	0.405607	lm,nb	TGF-beta	NR_027654,1:1739
353	MOB1B	0.183	0.204	-0.216	0.582	1.14	0.861	1.5	0.395	0.403403	loglinear	Hippo Pathway	NM_173468,3:256
354	PIK3R4	0.0695	0.0778	-0.0829	0.222	1.05	0.944	1.17	0.397	0.401209	loglinear	Autophagy, Insulin Signaling, TLR Signaling	NM_014602,1:3620
355	PSMB1	-0.116	0.132	-0.375	0.142	0.922	0.771	1.1	0.404	0.393619	loglinear	Cell Cycle, Granulocyte Activity, Hypoxia, Neutrophil Degranulation	NM_002793,2:0
356	FZD5	0.101	0.117	-0.128	0.329	1.07	0.915	1.26	0.413	0.38405	loglinear	mTOR, Wnt	NM_003468,2:2265
357	CSNK1G3	-0.109	0.13	-0.364	0.145	0.927	0.777	1.11	0.424	0.372634	loglinear	Hedgehog Signaling	NM_001031812,1:1595
358	CPT1A	0.15	0.18	-0.204	0.503	1.11	0.868	1.42	0.431	0.365523	loglinear	Fatty Acid Metabolism, Insulin Resistance, PPAR Signaling	NM_001876,3:1355
359	PTK2B	0.268	0.324	-0.367	0.903	1.2	0.776	1.87	0.432	0.364516	lm,nb	Angiogenesis	NM_004103,3:735
360	ERO1A	-0.09	0.109	-0.303	0.123	0.94	0.81	1.09	0.432	0.364516	loglinear	Oxidative Stress, Proteotoxic Stress	NM_014584,1:612
361	ATF7IP	-0.0665	0.0808	-0.225	0.0918	0.955	0.856	1.07	0.434	0.36251	loglinear	Epigenetic Modification	NM_018179,3:2505
362	CEBPA	0.0871	0.108	-0.124	0.298	1.06	0.918	1.23	0.441	0.355561	loglinear	Epigenetic Modification	NM_004364,2:1320
363	COL14A1	0.166	0.205	-0.236	0.569	1.12	0.849	1.48	0.441	0.355561	lm,nb	Collagen Biosynthesis & Modification, ECM Degradation	NM_021110,1:1865
364	CRKL	0.138	0.174	-0.203	0.478	1.1	0.869	1.39	0.451	0.345823	lm,nb	Focal Adhesion Kinase, MAPK Cell Stress, PDGF Signaling, Phagocytic Cell Function	NM_005207,3:1372
365	PSEN2	0.121	0.154	-0.179	0.422	1.09	0.883	1.34	0.452	0.344862	loglinear	Notch	NM_000447,2:915
366	MMUT	0.0801	0.102	-0.119	0.28	1.06	0.921	1.21	0.454	0.342944	loglinear	Fatty Acid Metabolism	NM_000255,2:2000
367	SPOPL	-0.0787	0.101	-0.277	0.12	0.947	0.825	1.09	0.459	0.338187	loglinear	Hedgehog Signaling	NM_001001664,1:1455
368	HADHA	-0.0578	0.0748	-0.204	0.0887	0.961	0.868	1.06	0.462	0.335358	loglinear	Fatty Acid Metabolism	NM_000182,4:1400
369	MAPK1	-0.0836	0.109	-0.297	0.13	0.944	0.814	1.09	0.465	0.332547	loglinear	MAPK Cell Stress, PI3K-Akt	NM_138957,2:430
370	OAS1	-0.453	0.593	-1.62	0.71	0.731	0.326	1.64	0.468	0.329754	lm,nb	Type I Interferon, Type II Interferon	NM_001032409,1:805
371	ATP6V1F	0.0913	0.127	-0.157	0.34	1.07	0.897	1.27	0.492	0.308035	lm,nb	mTOR, Phagocytic Cell Function	NM_001198909,1:673
372	KMT2D	0.132	0.184	-0.229	0.493	1.1	0.853	1.41	0.493	0.307153	loglinear	Epigenetic Modification	NM_003482,3:6070
373	CXCL8	-0.706	0.989	-2.65	1.23	0.613	0.16	2.35	0.496	0.304518	loglinear	Chemokine Signaling, Cytokine Signaling, NF-kb, SASP, TLR Signaling	NM_000584,2:25
374	MAPK9	-0.0979	0.14	-0.372	0.176	0.934	0.773	1.13	0.503	0.298432	lm,nb	Autophagy, Endotoxin Response, Focal Adhesion Kinase, Granulocyte Activity, Insulin Resistance, MAPK Cell Stress, Programmed Cell Death, Proteotoxic Stress, TLR Signaling, Wnt	NM_001135044,1:268
375	P3H3	0.129	0.184	-0.232	0.489	1.09	0.851	1.4	0.505	0.296709	lm,nb	Collagen Biosynthesis & Modification	NM_014262,4:1026
376	ACACB	0.187	0.273	-0.349	0.723	1.14	0.785	1.65	0.513	0.289883	loglinear	Fatty Acid Metabolism, Insulin Resistance	NM_001093,3:3365
377	EEF2K	0.117	0.173	-0.222	0.457	1.08	0.857	1.37	0.518	0.28567	loglinear	mTOR	NM_013302,3:5165
378	UBE4B	-0.0928	0.14	-0.368	0.182	0.938	0.775	1.13	0.527	0.278189	lm,nb	Proteotoxic Stress	NM_006048,4:1492
379	ALDH3A2	0.0918	0.139	-0.18	0.364	1.07	0.883	1.29	0.527	0.278189	loglinear	Fatty Acid Metabolism, Gluconeogenesis	NM_001031806,1:890
380	ITGA4	0.154	0.236	-0.308	0.617	1.11	0.808	1.53	0.532	0.274088	loglinear	ECM Synthesis, Focal Adhesion Kinase, PI3K-Akt	NM_000885,4:975
381	F8	0.232	0.362	-0.478	0.943	1.17	0.718	1.92	0.539	0.268411	loglinear	Platelet Degranulation	NM_019863,2:325
382	MAF	-0.151	0.238	-0.617	0.316	0.901	0.652	1.24	0.544	0.264401	lm,nb	Th2 Differentiation	NM_005360,4:888
383	FZD2	-0.206	0.328	-0.849	0.436	0.867	0.555	1.35	0.546	0.262807	loglinear	mTOR, Wnt	NM_001466,2:845
384	NDUFB5	-0.0848	0.135	-0.349	0.179	0.943	0.785	1.13	0.547	0.262013	lm,nb	Fatty Acid Metabolism	NM_002492,3:502
385	ATOX1	0.0706	0.119	-0.163	0.304	1.05	0.893	1.23	0.57	0.244125	loglinear	Oxidative Stress	NM_004045,3:143
386	SMAD4	-0.0601	0.102	-0.26	0.14	0.959	0.835	1.1	0.573	0.241845	loglinear	Cell Cycle, EMT, TGF-beta, Th17 Differentiation, Wnt	NM_005359,3:1370
387	PHLPP1	0.0826	0.143	-0.198	0.363	1.06	0.872	1.29	0.58	0.236572	loglinear	PI3K-Akt	NM_194449,3:1930
388	BCL2	0.121	0.211	-0.291	0.534	1.09	0.817	1.45	0.58	0.236572	loglinear	Autophagy, EMT, Focal Adhesion Kinase, Hedgehog Signaling, Inflammasome, NF-kb, PI3K-Akt, Programmed Cell Death, Proteotoxic Stress	NM_000657,2:947
389	ANAPC1	-0.0886	0.155	-0.393	0.215	0.94	0.762	1.16	0.583	0.234331	loglinear	Cell Cycle, SASP	NM_022662,2:1990
390	GSK3B	0.0425	0.0752	-0.105	0.19	1.03	0.93	1.14	0.587	0.231362	loglinear	Cell Cycle, De Novo Lipogenesis, EMT, Focal Adhesion Kinase, Hedgehog Signaling, Insulin Resistance, mTOR, PI3K-Akt, Proteotoxic Stress, Wnt	NM_002093,2:925
391	PARP4	-0.029	0.0515	-0.13	0.072	0.98	0.914	1.05	0.589	0.229885	loglinear	Programmed Cell Death	NM_006437,3:1170
392	SERPING1	-0.189	0.347	-0.868	0.49	0.877	0.548	1.4	0.6	0.221849	lm,nb	Complement Activation, Platelet Degranulation	NM_000062,2:305
393	HSP90AB1	0.0285	0.0522	-0.0738	0.131	1.02	0.95	1.09	0.6	0.221849	loglinear	Cell Cycle, Inflammasome, Neutrophil Degranulation, PI3K-Akt, Proteotoxic Stress, Th17 Differentiation	NM_007355,3:1530
394	DYNLL1	0.058	0.109	-0.157	0.273	1.04	0.897	1.21	0.61	0.21467	loglinear	Autophagy, Cell Cycle, MHC Class II Antigen Presentation, Neutrophil Degranulation	NM_003746,2:410
395	SP1	-0.0794	0.15	-0.373	0.214	0.946	0.772	1.16	0.611	0.213959	loglinear	EMT, Myofibroblast Regulation, TGF-beta	NM_003109,1:5970
396	PPARA	0.114	0.222	-0.322	0.55	1.08	0.8	1.46	0.622	0.20621	lm,nb	Insulin Resistance, PPAR Signaling	NM_001001928,2:266
397	FGF2	0.0511	0.101	-0.147	0.249	1.04	0.903	1.19	0.626	0.203426	loglinear	EMT, Insulin Signaling, MAPK Cell Stress, PI3K-Akt	NM_002006,4:620
398	ARRB1	-0.119	0.236	-0.581	0.342	0.921	0.668	1.27	0.626	0.203426	loglinear	Adenosine Pathway, Hedgehog Signaling, MAPK Cell Stress	NM_004041,3:637
399	ACAA2	0.0465	0.0946	-0.139	0.232	1.03	0.908	1.17	0.636	0.196543	loglinear	Fatty Acid Metabolism	NM_006111,2:450
400	PARP1	-0.0453	0.0956	-0.233	0.142	0.969	0.851	1.1	0.648	0.188425	loglinear	EMT, NF-kb, Programmed Cell Death, TGF-beta	NM_001618,3:3016
401	SCD	-0.029	0.0616	-0.15	0.0916	0.98	0.901	1.07	0.65	0.187087	loglinear	Fatty Acid Metabolism, PPAR Signaling	NM_005063,4:2025
402	NUMB	0.082	0.177	-0.265	0.429	1.06	0.832	1.35	0.655	0.183759	loglinear	EMT, Notch	NM_001005743,1:1135
403	RAP1B	-0.0626	0.137	-0.332	0.206	0.958	0.795	1.15	0.661	0.179799	loglinear	Focal Adhesion Kinase, MAPK Cell Stress, Neutrophil Degranulation	NM_001010942,2:699
404	HSPG2	0.11	0.243	-0.366	0.586	1.08	0.776	1.5	0.662	0.179142	lm,nb	Adenosine Pathway, ECM Degradation, ECM Synthesis	NM_005529,5:2715
405	IL18R1	-0.111	0.245	-0.59	0.369	0.926	0.664	1.29	0.664	0.177832	loglinear	Cytokine Signaling, M1 Activation	NM_003855,3:822
406	SIRT1	-0.0626	0.139	-0.335	0.209	0.958	0.793	1.16	0.664	0.177832	loglinear	Epigenetic Modification, Proteotoxic Stress	NM_012238,4:840
407	CSNK2B	-0.0439	0.101	-0.242	0.154	0.97	0.846	1.11	0.675	0.170696	loglinear	Cell Cycle, EMT, Neutrophil Degranulation, NF-kb, Wnt	NM_001320,5:375
408	CRK	-0.0651	0.155	-0.369	0.239	0.956	0.774	1.18	0.686	0.163676	loglinear	Angiogenesis, Focal Adhesion Kinase, MAPK Cell Stress, PDGF Signaling, Phagocytic Cell Function	NM_016823,2:1945
409	ERP29	0.0473	0.115	-0.178	0.272	1.03	0.884	1.21	0.691	0.160522	loglinear	Proteotoxic Stress	NM_001034025,1:816
410	TNF	-0.189	0.46	-1.09	0.713	0.877	0.469	1.64	0.691	0.160522	loglinear	Cytokine Signaling, EMT, Insulin Resistance, M1 Activation, MAPK Cell Stress, mTOR, NF-kb, Programmed Cell Death, TGF-beta, Th17 Differentiation, TLR Signaling	NM_000594,2:1010
411	MAPK8	0.0358	0.0904	-0.141	0.213	1.03	0.907	1.16	0.702	0.153663	loglinear	Autophagy, EMT, Endotoxin Response, Focal Adhesion Kinase, Granulocyte Activity, Insulin Resistance, MAPK Cell Stress, Programmed Cell Death, Proteotoxic Stress, TLR Signaling, Wnt	NM_002750,2:945
412	PRKAB2	-0.0258	0.0655	-0.154	0.103	0.982	0.899	1.07	0.704	0.152427	loglinear	Autophagy, Fatty Acid Metabolism, Insulin Resistance, mTOR	NM_005399,3:1600
413	ADAM17	-0.0391	0.101	-0.238	0.16	0.973	0.848	1.12	0.709	0.149354	loglinear	ECM Degradation, EMT, Notch	NM_003183,4:1595
414	CHUK	0.0291	0.0785	-0.125	0.183	1.02	0.917	1.14	0.721	0.142065	loglinear	Endotoxin Response, Granulocyte Activity, Inflammasome, MAPK Cell Stress, mTOR, NF-kb, PI3K-Akt, Programmed Cell Death, TLR Signaling	NM_001278,3:860
415	CFLAR	0.0301	0.0836	-0.134	0.194	1.02	0.911	1.14	0.728	0.137869	loglinear	Autophagy, NF-kb, Programmed Cell Death	NM_001127183,1:653
416	CASP8	0.0346	0.097	-0.156	0.225	1.02	0.898	1.17	0.731	0.136083	loglinear	Endotoxin Response, Inflammasome, Programmed Cell Death, TLR Signaling	NM_001228,4:301
417	UQCRH	-0.0444	0.125	-0.29	0.201	0.97	0.818	1.15	0.733	0.134896	lm,nb	Fatty Acid Metabolism	NM_006004,2:235
418	SLC37A4	0.0696	0.2	-0.323	0.462	1.05	0.8	1.38	0.737	0.132533	loglinear	Gluconeogenesis	NM_001164277,1:1248
419	UQCRB	0.0726	0.212	-0.343	0.488	1.05	0.788	1.4	0.741	0.130182	loglinear	Fatty Acid Metabolism	NM_006294,3:3985
420	SNAI2	0.0702	0.205	-0.332	0.472	1.05	0.795	1.39	0.741	0.130182	loglinear	EMT	NM_003068,3:740
421	MAML1	0.0264	0.08	-0.13	0.183	1.02	0.914	1.14	0.75	0.124939	loglinear	Notch, Th1 Differentiation	NM_014757,4:1880
422	JAG1	-0.0344	0.113	-0.256	0.187	0.976	0.838	1.14	0.769	0.114074	loglinear	EMT, Notch, Th2 Differentiation	NM_000214,2:915
423	CXCL2	0.268	0.882	-1.46	2	1.2	0.363	3.99	0.769	0.114074	loglinear	Chemokine Signaling, Cytokine Signaling, NF-kb	NM_002089,3:854
424	XBP1	0.0415	0.144	-0.241	0.324	1.03	0.846	1.25	0.781	0.107349	loglinear	Proteotoxic Stress	NM_005080,2:440
425	SUFU	-0.0358	0.125	-0.28	0.209	0.975	0.823	1.16	0.781	0.107349	loglinear	Hedgehog Signaling	NM_001178133,1:461
426	LYN	-0.0308	0.109	-0.245	0.183	0.979	0.844	1.14	0.785	0.10513	loglinear	Cell Cycle, Granulocyte Activity, NF-kb, Phagocytic Cell Function	NM_002350,3:870
427	SPOP	0.0273	0.101	-0.171	0.226	1.02	0.888	1.17	0.794	0.100179	loglinear	Hedgehog Signaling	NM_001007226,1:1400
428	PDHA1	0.0248	0.0923	-0.156	0.206	1.02	0.897	1.15	0.795	0.0996329	loglinear	De Novo Lipogenesis, Gluconeogenesis	NM_000284,3:1080
429	SMURF1	0.0572	0.217	-0.369	0.483	1.04	0.774	1.4	0.799	0.0974532	loglinear	Hedgehog Signaling, TGF-beta	NM_181349,1:5162
430	ATP7A	-0.0486	0.191	-0.422	0.325	0.967	0.746	1.25	0.806	0.093665	loglinear	Oxidative Stress	NM_000052,4:20
431	ARHGAP35	-0.0267	0.106	-0.234	0.181	0.982	0.85	1.13	0.808	0.0925886	loglinear	Focal Adhesion Kinase	NM_004491,4:2950
432	CKAP4	0.0124	0.0498	-0.0853	0.11	1.01	0.943	1.08	0.81	0.091515	loglinear	Neutrophil Degranulation, Proteotoxic Stress	NM_006825,3:1825
433	CREB1	-0.0207	0.0854	-0.188	0.147	0.986	0.878	1.11	0.815	0.0888424	loglinear	Adenosine Pathway, Endotoxin Response, Insulin Resistance, PI3K-Akt, TLR Signaling	NM_004379,3:618
434	PTCH1	-0.0248	0.104	-0.228	0.178	0.983	0.854	1.13	0.817	0.0877779	loglinear	Hedgehog Signaling	NM_000264,4:403
435	PELI1	0.0417	0.177	-0.306	0.389	1.03	0.809	1.31	0.82	0.0861861	loglinear	Endotoxin Response, TLR Signaling	NM_020651,3:1550
436	HSP90AA1	0.0199	0.0846	-0.146	0.186	1.01	0.904	1.14	0.82	0.0861861	loglinear	Angiogenesis, Cell Cycle, EMT, Neutrophil Degranulation, PI3K-Akt, Proteotoxic Stress, Th17 Differentiation	NM_001017963,2:1655
437	RAC1	-0.0324	0.138	-0.303	0.238	0.978	0.811	1.18	0.821	0.0856568	loglinear	Angiogenesis, EMT, Granulocyte Activity, MAPK Cell Stress, Neutrophil Degranulation, Phagocytic Cell Function, PI3K-Akt, TLR Signaling, Wnt	NM_006908,4:500
438	KANSL1	-0.0288	0.125	-0.273	0.216	0.98	0.828	1.16	0.823	0.0846002	loglinear	Epigenetic Modification	NM_001193465,1:1838
439	GAB1	0.0275	0.119	-0.206	0.261	1.02	0.867	1.2	0.823	0.0846002	loglinear	Insulin Signaling	NM_002039,3:690
440	TPR	0.0168	0.0737	-0.128	0.161	1.01	0.915	1.12	0.825	0.0835461	loglinear	Cell Cycle, Proteotoxic Stress	NM_003292,2:6825
441	COX7B	0.0271	0.123	-0.214	0.268	1.02	0.862	1.2	0.831	0.080399	lm,nb	Fatty Acid Metabolism	NM_001866,2:159
442	SIL1	0.0349	0.16	-0.279	0.349	1.02	0.824	1.27	0.833	0.079355	lm,nb	Proteotoxic Stress	NM_001037633,1:720
	IRF1	-0.181	0.861	-1.87	1.51	0.882	0.274	2.84	0.839	0.076238	loglinear	Type I Interferon, Type II Interferon	NM_002198,2:15
	HMOX1	-0.0502	0.267	-0.574	0.473	0.966	0.672	1.39	0.856	0.0675262	loglinear	EMT	NM_002133,2:781
	CDKN1A	-0.0236	0.13	-0.278	0.231	0.984	0.825	1.17	0.86	0.0655015	loglinear	Cell Cycle, PI3K-Akt, SASP	NM_000389,2:1975
	NR1H2	-0.0366	0.202	-0.433	0.36	0.975	0.741	1.28	0.861	0.0649968	loglinear	Insulin Resistance	NM_007121,4:30
	RNF111	0.0208	0.122	-0.218	0.26	1.01	0.86	1.2	0.868	0.0614803	loglinear	EMT, TGF-beta	NM_017610,6:925
	COX7C	0.0254	0.15	-0.269	0.319	1.02	0.83	1.25	0.87	0.0604807	loglinear	Fatty Acid Metabolism	NM_001867,2:57
	PPP2CA	-0.00802	0.049	-0.104	0.0879	0.994	0.93	1.06	0.874	0.0584886	loglinear	Adenosine Pathway, Autophagy, Cell Cycle, Endotoxin Response, PI3K-Akt, TGF-beta, TLR Signaling	NM_002715,2:1075
	EPAS1	0.024	0.151	-0.273	0.321	1.02	0.828	1.25	0.878	0.0565055	loglinear	EMT, Hypoxia	NM_001430,3:4246
	ATG2B	0.0222	0.143	-0.257	0.302	1.02	0.837	1.23	0.88	0.0555173	loglinear	Autophagy	NM_018036,5:1722
	ISG15	0.0489	0.325	-0.587	0.685	1.03	0.666	1.61	0.884	0.0535477	lm,nb	Type I Interferon	NM_005101,3:305
	TXN2	-0.0202	0.144	-0.303	0.263	0.986	0.81	1.2	0.892	0.0496351	loglinear	Oxidative Stress	NM_012473,3:192
	MKI67	0.0104	0.0755	-0.138	0.158	1.01	0.909	1.12	0.894	0.0486625	loglinear	Cell Cycle	NM_002417,2:4020
	SEC24C	0.0104	0.0785	-0.144	0.164	1.01	0.905	1.12	0.898	0.0467237	loglinear	MHC Class II Antigen Presentation, Proteotoxic Stress	NM_004922,2:2325
	P4HB	-0.0108	0.0841	-0.176	0.154	0.993	0.885	1.11	0.901	0.0452752	loglinear	Collagen Biosynthesis & Modification, Oxidative Stress, Proteotoxic Stress	NM_000918,3:1941
	PTPN6	-0.0209	0.185	-0.383	0.341	0.986	0.767	1.27	0.913	0.0395292	loglinear	Neutrophil Degranulation, Type I Interferon, Type II Interferon	NM_002831,5:1734
	YWHAG	-0.0112	0.1	-0.208	0.185	0.992	0.866	1.14	0.914	0.0390538	loglinear	Cell Cycle, De Novo Lipogenesis, PI3K-Akt	NM_012479,3:1375
	ERN1	0.0135	0.141	-0.263	0.29	1.01	0.833	1.22	0.926	0.033389	loglinear	Autophagy, Programmed Cell Death, Proteotoxic Stress	NM_001433,2:435
	IKBKB	0.0164	0.174	-0.324	0.357	1.01	0.799	1.28	0.927	0.0329203	loglinear	Endotoxin Response, Granulocyte Activity, Inflammasome, Insulin Resistance, MAPK Cell Stress, mTOR, NF-kb, PI3K-Akt, Programmed Cell Death, TLR Signaling	NM_001556,1:1995
	CSNK1A1	0.0142	0.159	-0.298	0.326	1.01	0.813	1.25	0.931	0.0310503	lm,nb	Hedgehog Signaling, Wnt	NM_001892,4:2053
	SKP1	0.0102	0.141	-0.267	0.287	1.01	0.831	1.22	0.944	0.025028	lm,nb	Cell Cycle, Endotoxin Response, Granulocyte Activity, Proteotoxic Stress, TGF-beta, TLR Signaling, Wnt	NM_170679,2:630
	LOXL4	0.0217	0.319	-0.604	0.647	1.02	0.658	1.57	0.947	0.02365	loglinear	Collagen Biosynthesis & Modification	NM_032211,6:3445
	CREBBP	-0.00772	0.151	-0.303	0.288	0.995	0.81	1.22	0.96	0.0177288	loglinear	Cell Cycle, Epigenetic Modification, Hypoxia, Inflammasome, Notch, Proteotoxic Stress, TGF-beta, Wnt	NM_004380,2:1301
	NCK2	0.00715	0.142	-0.271	0.285	1	0.829	1.22	0.961	0.0172766	loglinear	Angiogenesis, PDGF Signaling	NM_001004720,2:1398
	DEPDC5	-0.00428	0.116	-0.232	0.223	0.997	0.852	1.17	0.971	0.0127808	loglinear	mTOR	NM_001136029,2:190
	UBE2N	0.00597	0.166	-0.319	0.331	1	0.802	1.26	0.972	0.0123337	lm,nb	Cell Cycle, Endotoxin Response, Granulocyte Activity, Inflammasome, TLR Signaling	NM_003348,3:1981
	TBL1XR1	-0.00425	0.124	-0.248	0.239	0.997	0.842	1.18	0.974	0.011441	loglinear	Epigenetic Modification, Wnt	NM_024665,4:915
	SSR2	0.00448	0.14	-0.27	0.279	1	0.829	1.21	0.975	0.0109954	lm,nb	Proteotoxic Stress	NM_003145,3:195
	CUL1	-0.000742	0.0451	-0.0891	0.0876	0.999	0.94	1.06	0.987	0.00568285	loglinear	Cell Cycle, Endotoxin Response, Granulocyte Activity, Hedgehog Signaling, Proteotoxic Stress, TGF-beta, TLR Signaling, Wnt	NM_003592,2:1487
	CASP3	-0.00232	0.156	-0.308	0.303	0.998	0.808	1.23	0.988	0.00524305	loglinear	ECM Degradation, Hippo Pathway, MAPK Cell Stress, Programmed Cell Death	NM_004346,3:2156
	MEF2A	0.000589	0.108	-0.211	0.212	1	0.864	1.16	0.996	0.00174066	loglinear	Endotoxin Response, TLR Signaling	NM_005587,2:840
	TCF7L1	0.000591	0.195	-0.382	0.383	1	0.768	1.3	0.998	0.000869459	loglinear	Wnt	NM_031283,1:2215
